# Supplementary material for: Patterns of Ancestry, Signatures of Natural Selection, and Genetic Association with Stature in Western African Pygmies
Source: PLoS Genet. 2012 Apr 26;8(4):e1002641. doi: 10.1371/journal.pgen.1002641 (PMC3343053; doi:10.1371/journal.pgen.1002641)
Supplement: Table S3 — X Chromosome SNPs with high FST and LSBL values A) Position information and FST values for SNPs in the 99.9% tail of the X-chromosome specific empirical distribution of FST and B) position information and Pygmy LSBL values for SNPs in the 99.9% tail of the X-chromosome specific empirical distribution of LSBL values. (XLSX) [file pgen.1002641.s011.xlsx]

## Sheet: Table_S3
Table S3: All X Chromsome High FST and Pygmy LSBL SNPs
A)						B)
rsID	FST	Pos_36	Pos_37	Genes		rsid	Pygmy_LSBL	Pos_36	Pos_37	Genes
rs4830746	0.473917	11613656	11703735	ARHGAP6;MSL3		rs4358965	0.683706	110061579	110174923	PAK3
rs6628195	0.485239	14331665	14421744			rs5953287	0.578814	43936748	44051804	TATDN2P1;EFHC2
rs725096	0.460421	14338276	14428355			rs5953263	0.577725	43917394	44032450	EFHC2
rs6630294	0.517363	14380437	14470516	GLRA2		rs12014642	0.575056	14383656	14473735	GLRA2
rs12014642	0.517363	14383656	14473735	GLRA2		rs6630294	0.573289	14380437	14470516	GLRA2
rs17320740	0.497947	18023644	18113723	BEND2		rs6610030	0.562568	49364829	49478080	VDAC1P2;SALL1P1;PAGE1
rs4367697	0.503126	18393333	18483412	GJA6P;CDKL5		rs17002789	0.477911	57104419	57087694	SPIN3;SPIN2B;SPIN2A
rs5909198	0.4905	18610669	18700748	PPEF1-AS1;CDKL5;RS1;PPEF1		rs7891704	0.477911	57180045	57163320	PPP1R11P2;SPIN2B;SPIN2A
rs5925843	0.467529	22495165	22585244			rs6655810	0.473791	120395721	120568040
rs5971646	0.469494	32531086	32621165	DMD;MIR548F5		rs17148463	0.472962	41431260	41546316	CASK;GPR34;GPR82
rs1091269	0.593887	32533722	32623801	DMD;MIR548F5		rs6651619	0.470551	41709887	41824943	CASK
rs5950913	0.459596	43287667	43402723
rs5953263	0.561451	43917394	44032450	EFHC2
rs5953287	0.554711	43936748	44051804	TATDN2P1;EFHC2
rs6610030	0.542101	49364829	49478080	VDAC1P2;SALL1P1;PAGE1
rs6623530	0.521352	85004756	85118100	CHM;MIR361
rs2283738	0.460248	119476414	119592386	ATP1B4;LAMP2;CUL4B
rs7057652	0.460248	119483166	119599138	ATP1B4;LAMP2;CUL4B
rs6655810	0.483664	120395721	120568040
rs6655857	0.459706	124229937	124402256
rs4830183	0.482762	124759298	124931617
rs998890	0.482762	124763195	124935514
rs5932778	0.482762	124784484	124956803
rs5908803	0.469494	142727036	142899370	SPANXN2;UBE2NL
rs5908823	0.51837	142779633	142951967	UBE2NL
rs5907502	0.467172	142837959	143010293	UBE2NL
rs4825191	0.468211	142879219	143051553	UBE2NL
rs1099033	0.531452	143143573	143315882	RRM2P4
rs843017	0.531452	143149210	143321531	RRM2P4
rs1538162	0.484989	144226182	144418490	SPANXN1
rs12844604	0.460926	151719580	151968924	CSAG3;CSAG4;CSAG2;MAGEA6;MAGEA2B;MAGEA12;CSAG1;MAGEA2;MAGEA3;CETN2;NSDHL
