# Supplementary material for: Patterns of Ancestry, Signatures of Natural Selection, and Genetic Association with Stature in Western African Pygmies
Source: PLoS Genet. 2012 Apr 26;8(4):e1002641. doi: 10.1371/journal.pgen.1002641 (PMC3343053; doi:10.1371/journal.pgen.1002641)
Supplement: Table S4 — Extreme XP-EHH SNPs. Position information, IHH scores for both Pygmy and Bantu groupings, raw and standardized XP-EHH scores and association results for the top 100 SNPs in the empirical distribution of autosomal XP-EHH values. Raw p-values for association with height using the IBS matrix from EMMAX in the combined Pygmy-Bantu sample and analysis-specific Benjamini-Hochberg FDR corrected p-values are given. (XLSX) [file pgen.1002641.s012.xlsx]

## Sheet: Table_S4
Table S4: The 100 Most Extreme XP-EHH SNPs
rsID	Chr	Pos_36	Pos_37	IHH_Pygmy	IHH_Bantu	XPEHH_raw	XPEHH	XPEHH_Abs	p-value_Pygmy-Bantu	FDR	Genes
rs11864151	16	35077050	35219549	0.387448	0.00648181	4.09058	21.1323	21.1323	0.559921	0.835702
rs1568527	3	90063529	89980839	0.0227184	0.299493	-2.57891	-12.9614	12.9614	0.574213	0.841807
rs8189643	16	35122124	35264623	0.373084	0.0384727	2.27186	11.8352	11.8352	0.29133	0.629174
rs1448050	16	35015014	35157513	0.895308	0.239236	1.31972	6.96797	6.96797	0.62769	0.860449
rs6845295	4	48357353	48662596	0.462556	1.84946	-1.38588	-6.86275	6.86275	0.799914	0.941076	FRYL;RNU5E-3P
rs4260065	16	34935609	35078108	0.832744	0.230139	1.28604	6.7958	6.7958	0.675606	0.883548
rs1702800	4	48355642	48660885	0.584632	2.25141	-1.34833	-6.6708	6.6708	0.0433718	0.275377	FRYL;RNU5E-3P
rs2354312	4	48365505	48670748	0.491397	1.8809	-1.34226	-6.63977	6.63977	0.37745	0.698981	FRYL;RNU5E-3P
rs7667288	4	48354150	48659393	0.60841	2.24808	-1.30698	-6.45942	6.45942	0.37745	0.698981	FRYL;RNU5E-3P
rs9313036	5	3223573	3170573	7.17869	25.1495	-1.25372	-6.18716	6.18716	0.180591	0.508532
rs2138866	4	48378315	48683558	0.561586	1.95291	-1.24631	-6.14928	6.14928	0.0638747	0.348301	FRYL
rs776581	4	48352326	48657569	0.65035	2.25138	-1.24179	-6.12618	6.12618	0.0638747	0.348301	FRYL;RNU5E-3P
rs11863937	16	35031940	35174439	0.858945	0.271698	1.15101	6.10554	6.10554	0.614957	0.860449
rs2358619	3	53318976	53343936	19.4147	6.29855	1.12571	5.97621	5.97621	0.53911	0.834991	TKT;DCP1A
rs17841540	16	34960690	35103189	0.867559	0.284412	1.11526	5.92279	5.92279	0.150851	0.480954
rs13082092	3	53348244	53373204	19.4257	6.37874	1.11362	5.91441	5.91441	0.717703	0.890263	TKT;DCP1A
rs1038395	3	53349727	53374687	19.3911	6.385	1.11086	5.9003	5.9003	0.328037	0.669464	TKT;DCP1A
rs7633832	3	114954982	113472292	6.19858	20.5038	-1.19629	-5.89359	5.89359	0.692037	0.883548	KIAA2018;NAA50;ATP6V1A;GRAMD1C
rs1661091	5	3221780	3168780	7.70346	25.4291	-1.19422	-5.88301	5.88301	0.00183845	0.0919226
rs1215655	5	3223620	3170620	7.75324	25.5437	-1.19228	-5.87309	5.87309	0.737373	0.904752
rs12637463	3	53314823	53339783	19.5443	6.47411	1.10487	5.86968	5.86968	0.52147	0.827729	TKT;DCP1A
rs17307574	3	53320663	53345623	19.5003	6.4706	1.10316	5.86094	5.86094	0.569183	0.840904	TKT;DCP1A
rs10212375	3	114954026	113471336	6.25734	20.5101	-1.18716	-5.84692	5.84692	0.188157	0.508532	KIAA2018;NAA50;ATP6V1A;GRAMD1C
rs9811353	3	114966669	113483979	6.27339	20.5122	-1.1847	-5.83434	5.83434	0.781118	0.93547	KIAA2018;NAA50;ATP6V1A;GRAMD1C
rs13070720	3	114956444	113473754	6.29842	20.51	-1.18062	-5.81349	5.81349	0.188157	0.508532	KIAA2018;NAA50;ATP6V1A;GRAMD1C
rs12695295	3	114957556	113474866	6.29842	20.51	-1.18062	-5.81349	5.81349	0.188157	0.508532	KIAA2018;NAA50;ATP6V1A;GRAMD1C
rs2172766	5	3216688	3163688	7.7616	25.1941	-1.17742	-5.79713	5.79713	0.404238	0.728357
rs6445576	3	53337350	53362310	19.5497	6.57386	1.08986	5.79295	5.79295	0.55629	0.834991	TKT;DCP1A
rs1661102	5	3216438	3163438	7.80473	25.2415	-1.17376	-5.77842	5.77842	0.979898	0.99896
rs9288983	3	114971389	113488699	6.3694	20.5303	-1.17039	-5.76119	5.76119	0.188157	0.508532	KIAA2018;NAA50;ATP6V1A;GRAMD1C
rs10461029	3	53307403	53332363	19.603	6.64651	1.08159	5.75067	5.75067	0.569183	0.840904	TKT;DCP1A
rs3732834	3	53299955	53324915	20.106	6.89293	1.07052	5.69409	5.69409	0.341889	0.679057	PRKCD;TKT;DCP1A
rs16861296	3	114936957	113454267	6.48266	20.5673	-1.15457	-5.68032	5.68032	0.418441	0.74057	KIAA2018;NAA50;ATP6V1A;GRAMD1C
rs9865965	3	114933185	113450495	6.46352	20.5049	-1.15449	-5.67991	5.67991	0.797111	0.940623	KIAA2018;NAA50;ATP6V1A;GRAMD1C
rs2566972	3	114943119	113460429	6.4606	20.4936	-1.15439	-5.6794	5.6794	0.109817	0.443707	KIAA2018;NAA50;ATP6V1A;GRAMD1C
rs11865835	16	31417317	31509816	22.9118	7.87758	1.06763	5.67931	5.67931	0.000681374	0.0919226	ZNF843;ITGAD;COX6A2;ARMC5;TGFB1I1;SLC5A2;C16orf58;AHSP;VN1R64P
rs13063111	3	53300945	53325905	20.1285	6.93105	1.06613	5.67164	5.67164	0.55629	0.834991	PRKCD;TKT;DCP1A
rs2712348	3	114943304	113460614	6.4731	20.4765	-1.15162	-5.66524	5.66524	0.245262	0.607085	KIAA2018;NAA50;ATP6V1A;GRAMD1C
rs2566970	3	114944813	113462123	6.4731	20.4765	-1.15162	-5.66524	5.66524	0.246162	0.607085	KIAA2018;NAA50;ATP6V1A;GRAMD1C
rs1215656	5	3223720	3170720	8.0618	25.3883	-1.14715	-5.64239	5.64239	0.945155	0.987304
rs7643417	3	53303923	53328883	20.1178	6.97806	1.05883	5.63433	5.63433	0.303577	0.629174	TKT;DCP1A
rs9879760	3	114940638	113457948	6.54456	20.5396	-1.14372	-5.62486	5.62486	0.781118	0.93547	KIAA2018;NAA50;ATP6V1A;GRAMD1C
rs1026364	3	114852700	113370010	10.6852	33.4882	-1.14233	-5.61775	5.61775	0.27802	0.620033	SIDT1-AS1;SIDT1;KIAA2018;NAA50;ATP6V1A
rs2279319	3	53298954	53323914	19.9617	6.94987	1.05509	5.61521	5.61521	0.621281	0.860449	PRKCD;TKT;DCP1A
rs11925433	3	53354493	53379453	19.2623	6.73065	1.05148	5.59675	5.59675	0.425276	0.741106	TKT;DCP1A
rs16861260	3	114848803	113366113	11.0924	34.6206	-1.13819	-5.59659	5.59659	0.26798	0.620033	SIDT1-AS1;SIDT1;KIAA2018;NAA50;ATP6V1A
rs4877475	9	81000851	81811031	21.3404	66.4095	-1.13524	-5.58151	5.58151	0.635279	0.867275
rs2075754	19	47067084	42375244	7.14289	22.2229	-1.135	-5.58028	5.58028	0.364297	0.690611	CEACAM6;CEACAM3;LYPD4;DMRTC2;RPS19;CD79A;ARHGEF1;RABAC1;ATP1A3
rs2769958	9	81029543	81839723	17.665	54.9389	-1.13464	-5.57844	5.57844	0.950281	0.987304
rs1366610	19	47065138	42373298	7.15098	22.2246	-1.13395	-5.57491	5.57491	0.364297	0.690611	CEACAM6;CEACAM3;LYPD4;DMRTC2;RPS19;CD79A;ARHGEF1;RABAC1;ATP1A3
rs2075750	19	47065519	42373679	7.15098	22.2246	-1.13395	-5.57491	5.57491	0.364297	0.690611	CEACAM6;CEACAM3;LYPD4;DMRTC2;RPS19;CD79A;ARHGEF1;RABAC1;ATP1A3
rs2075752	19	47066676	42374836	7.15601	22.2296	-1.13347	-5.57246	5.57246	0.71543	0.890263	CEACAM6;CEACAM3;LYPD4;DMRTC2;RPS19;CD79A;ARHGEF1;RABAC1;ATP1A3
rs1048892	3	114947549	113464859	6.63035	20.5962	-1.13345	-5.57236	5.57236	0.781118	0.93547	KIAA2018;NAA50;ATP6V1A;GRAMD1C
rs7254214	19	47060578	42368738	7.16628	22.2518	-1.13304	-5.57026	5.57026	0.93818	0.987304	CEACAM6;CEACAM3;LYPD4;DMRTC2;RPS19;CD79A;ARHGEF1;RABAC1
rs873282	19	47059746	42367906	7.15698	22.2047	-1.13222	-5.56607	5.56607	0.359105	0.690611	CEACAM6;CEACAM3;LYPD4;DMRTC2;RPS19;CD79A;ARHGEF1;RABAC1
rs273465	9	81025557	81835737	17.7585	54.9828	-1.13016	-5.55554	5.55554	0.14768	0.480954
rs7648021	3	114920726	113438036	8.87628	27.309	-1.12383	-5.52318	5.52318	0.182421	0.508532	SIDT1;KIAA2018;NAA50;ATP6V1A
rs10122209	9	81002163	81812343	21.7058	66.4395	-1.11871	-5.49701	5.49701	0.648521	0.87935
rs273464	9	81019156	81829336	18.0858	55.2634	-1.11698	-5.48817	5.48817	0.156997	0.490616
rs4536493	16	31411252	31503751	23.6763	8.47821	1.02697	5.47146	5.47146	0.0039275	0.118581	ZNF843;ITGAD;COX6A2;ARMC5;TGFB1I1;SLC5A2;C16orf58;AHSP;VN1R64P
rs9827682	3	114932941	113450251	6.79266	20.6246	-1.11064	-5.45576	5.45576	0.246162	0.607085	KIAA2018;NAA50;ATP6V1A;GRAMD1C
rs7600040	2	176076561	176368315	3.78824	11.4743	-1.10821	-5.44333	5.44333	0.117813	0.455812
rs251817	5	3213085	3160085	8.08548	24.4739	-1.10754	-5.43991	5.43991	0.403743	0.728357
rs9646737	2	176098106	176389860	3.77176	11.4124	-1.10715	-5.43792	5.43792	0.714849	0.890263
rs6792447	3	114991025	113508335	6.26651	18.9343	-1.10575	-5.43076	5.43076	0.47485	0.776284	KIAA2018;NAA50;ATP6V1A;GRAMD1C
rs2818865	9	81027325	81837505	18.1135	54.7048	-1.1053	-5.42846	5.42846	0.178081	0.508532
rs6433539	2	176066288	176358042	3.80233	11.4791	-1.10491	-5.42647	5.42647	0.605006	0.860449
rs1661110	5	3214133	3161133	8.13006	24.4311	-1.10029	-5.40285	5.40285	0.0826795	0.393712
rs17082152	9	80996102	81806282	22.1496	66.523	-1.09973	-5.39999	5.39999	0.943979	0.987304
rs461401	5	3209508	3156508	8.19616	24.4797	-1.09418	-5.37161	5.37161	0.0512967	0.306249
rs16863236	2	176064745	176356499	3.85322	11.4865	-1.09227	-5.36185	5.36185	0.117442	0.455812
rs2008265	2	176004658	176296412	4.08391	12.1656	-1.09156	-5.35822	5.35822	0.325828	0.668365
rs9812118	3	53355093	53380053	20.0186	7.32956	1.00474	5.35783	5.35783	0.717703	0.890263	TKT;DCP1A
rs9830102	3	114890992	113408302	9.28119	27.6378	-1.09119	-5.35633	5.35633	0.926151	0.987304	SIDT1-AS1;SIDT1;KIAA2018;NAA50;ATP6V1A
rs9881563	3	114896721	113414031	9.28119	27.6378	-1.09119	-5.35633	5.35633	0.926151	0.987304	SIDT1;KIAA2018;NAA50;ATP6V1A
rs9860642	3	114901901	113419211	9.28119	27.6378	-1.09119	-5.35633	5.35633	0.926151	0.987304	SIDT1;KIAA2018;NAA50;ATP6V1A
rs9848993	3	114980604	113497914	6.38539	18.9943	-1.09013	-5.35091	5.35091	0.886685	0.982684	KIAA2018;NAA50;ATP6V1A;GRAMD1C
rs6565237	16	31425849	31518348	23.2769	8.5366	1.0031	5.34944	5.34944	0.0173972	0.193303	ZNF843;ITGAD;COX6A2;ARMC5;TGFB1I1;SLC5A2;C16orf58;AHSP;VN1R64P
rs1554531	2	176013242	176304996	4.06557	12.0894	-1.08978	-5.34912	5.34912	0.2434	0.607085
rs13061150	3	114989424	113506734	6.37173	18.9459	-1.08972	-5.34882	5.34882	0.0970226	0.421838	KIAA2018;NAA50;ATP6V1A;GRAMD1C
rs2305546	3	114986044	113503354	6.37253	18.9459	-1.08959	-5.34815	5.34815	0.102664	0.427768	KIAA2018;NAA50;ATP6V1A;GRAMD1C
rs7255488	19	47056640	42364800	7.56156	22.4662	-1.08893	-5.34478	5.34478	0.612874	0.860449	CEACAM6;CEACAM3;LYPD4;DMRTC2;RPS19;CD79A;ARHGEF1;RABAC1
rs2603793	3	114979108	113496418	6.38957	18.9781	-1.08862	-5.34319	5.34319	0.139042	0.479587	KIAA2018;NAA50;ATP6V1A;GRAMD1C
rs9851731	3	114985341	113502651	6.38461	18.9458	-1.08769	-5.33844	5.33844	0.0688671	0.363651	KIAA2018;NAA50;ATP6V1A;GRAMD1C
rs4972473	2	176083343	176375097	3.87325	11.4902	-1.0874	-5.33696	5.33696	0.605006	0.860449
rs921741	3	114926741	113444051	6.75134	19.9854	-1.08526	-5.32602	5.32602	0.1198	0.455812	SIDT1;KIAA2018;NAA50;ATP6V1A
rs2712353	3	114978338	113495648	5.95526	17.6236	-1.08496	-5.32448	5.32448	0.334365	0.675485	KIAA2018;NAA50;ATP6V1A;GRAMD1C
rs2461759	2	176008903	176300657	4.06825	12.0278	-1.08401	-5.31963	5.31963	0.0044468	0.118581
rs4877474	9	81000812	81810992	22.7008	66.6646	-1.07728	-5.28522	5.28522	0.680284	0.883548
rs1215658	5	3223878	3170878	8.67359	25.448	-1.07635	-5.28047	5.28047	0.476484	0.776284
rs7206531	16	31449916	31542415	17.1962	6.39453	0.989245	5.27862	5.27862	0.221242	0.567286	ZNF843;ARMC5;TGFB1I1;SLC5A2;C16orf58;AHSP;VN1R64P
rs16863205	2	176041810	176333564	3.89017	11.4084	-1.0759	-5.27817	5.27817	0.447861	0.762447
rs2037528	2	176042238	176333992	3.89017	11.4084	-1.0759	-5.27817	5.27817	0.447861	0.762447
rs6433541	2	176085593	176377347	3.91924	11.4877	-1.07538	-5.27551	5.27551	0.924235	0.987304
rs4972768	2	176093680	176385434	3.91924	11.4877	-1.07538	-5.27551	5.27551	0.924235	0.987304
rs3810153	19	47077309	42385469	6.82098	19.9387	-1.07266	-5.26161	5.26161	0.212793	0.552708	CEACAM3;LYPD4;DMRTC2;RPS19;CD79A;ARHGEF1;RABAC1;ATP1A3
rs6509002	19	47049909	42358069	7.69589	22.4501	-1.07061	-5.25113	5.25113	0.554616	0.834991	CEACAM6;CEACAM3;LYPD4;DMRTC2;RPS19;CD79A;ARHGEF1
rs16863235	2	176061158	176352912	3.97099	11.5641	-1.06889	-5.24233	5.24233	0.416089	0.74057
rs4889544	16	31331321	31423820	28.1756	10.5761	0.979856	5.23062	5.23062	0.16046	0.493724	ZNF843;ITGAM;ITGAX;ITGAD;COX6A2;ARMC5;TGFB1I1;SLC5A2;C16orf58
rs10417985	19	47068973	42377133	7.77611	22.5836	-1.06617	-5.22843	5.22843	0.71543	0.890263	CEACAM3;LYPD4;DMRTC2;RPS19;CD79A;ARHGEF1;RABAC1;ATP1A3
