# Supplementary material for: Patterns of Ancestry, Signatures of Natural Selection, and Genetic Association with Stature in Western African Pygmies
Source: PLoS Genet. 2012 Apr 26;8(4):e1002641. doi: 10.1371/journal.pgen.1002641 (PMC3343053; doi:10.1371/journal.pgen.1002641)
Supplement: Table S5 — Signals of selection from iHS analysis in Pygmy samples. Position information, iHS score, the number of SNPs on which it is based, and association results for the top 100 markers showing scores in the empirical distribution of autosomal iHS scores in Pygmy individuals. Raw p-values for association with height using the IBS matrix from EMMAX in the combined Pygmy-Bantu sample and analysis-specific Benjamini-Hochberg FDR corrected p-values are given. (XLSX) [file pgen.1002641.s013.xlsx]

## Sheet: Table_S5
Table S5: The 100 SNPs With The Most Extreme iHS Signals in Pygmy samples
rsID	Chr	Pos_36	Pos_37	iHS_score_Pygmy	p_value_PygmyBantu	FDR_PygmyBantu	Genes
rs6928954	6	33168800	33060822	6.21355	0.0518292	0.487935	RPL32P1;HLA-DPA2;COL11A2P;HLA-DPB2;HLA-DPA3;HCG24;HLA-DOA;HLA-DPA1;HLA-DPB1;COL11A2
rs1127725	16	66528200	67970699	5.9699	0.609035	0.899216	THAP11;NUTF2;EDC4;NRN1L;PSKH1;CTRL;PSMB10;LCAT;SLC12A4;DPEP3;DPEP2;DDX28;DUS2L
rs663218	2	72511492	72657984	5.9656	0.0385163	0.425307	EXOC6B
rs10085125	5	66938430	66902674	5.94281	0.464482	0.842226
rs6896525	5	67005595	66969839	5.90203	0.347152	0.802639
rs16957664	16	66557156	67999655	5.64622	0.609035	0.899216	NUTF2;EDC4;NRN1L;PSKH1;CTRL;PSMB10;LCAT;SLC12A4;DPEP3;DPEP2;DDX28;DUS2L
rs208358	7	2740131	2773605	5.60921	0.947024	0.974366	TTYH3;AMZ1;GNA12
rs4434666	8	141909350	141840168	5.40604	0.32337	0.799754	PTK2;MIR151
rs4246128	8	141909921	141840739	5.40604	0.32337	0.799754	PTK2;MIR151
rs12654194	5	66981966	66946210	5.36853	0.347152	0.802639
rs13251663	8	141910759	141841577	5.26712	0.32337	0.799754	PTK2;MIR151
rs2470911	15	42834426	45047134	5.2467	0.527651	0.865732	SPG11;PATL2;B2M;TRIM69
rs6483966	11	10054012	10097436	5.13089	0.187257	0.799754	SBF2
rs28578193	16	66471737	67914236	5.09975	0.376943	0.805844	RANBP10;TSNAXIP1;CENPT;THAP11;NUTF2;EDC4;NRN1L;PSKH1;CTRL;PSMB10;LCAT;SLC12A4;DPEP3
rs10916935	1	21304699	21432112	4.92332	0.61642	0.904465	EIF4G3
rs7838713	8	63654812	63492258	4.89731	0.442994	0.836885	NKAIN3
rs9838374	3	194799399	193316705	4.84594	0.193334	0.799754	ATP13A4-AS1;OPA1-AS1;ATP13A4;OPA1
rs1808013	2	225097275	225389031	4.83937	0.864772	0.97132	CUL3
rs11686067	2	225084278	225376034	4.83937	0.864772	0.97132	CUL3
rs13019746	2	225088312	225380068	4.83937	0.864772	0.97132	CUL3
rs6784150	3	101180916	99698226	4.79409	0.0130515	0.330136	C3orf26;FILIP1L
rs4411581	18	22888570	24634572	4.78707	0.975109	0.985161	CHST9
rs7626310	3	101119315	99636625	4.77429	0.0130515	0.330136	C3orf26;FILIP1L
rs17313676	3	101127241	99644551	4.75873	0.0130515	0.330136	C3orf26;FILIP1L
rs2527688	7	2814022	2847496	4.75543	0.836495	0.97132	AMZ1;GNA12;CARD11
rs17163921	7	11056037	11089512	4.74842	0.0589036	0.518881	PHF14
rs11717619	3	52978219	53003179	4.74765	0.0060402	0.330136	TMEM110-MUSTN1;TMEM110;SFMBT1
rs17163914	7	11038518	11071993	4.71443	0.0962829	0.668102	NDUFA4;PHF14
rs3110172	15	42832325	45045033	4.6338	0.831816	0.97132	SPG11;PATL2;B2M;TRIM69
rs4852883	2	72708531	72855023	4.58817	0.0327441	0.401015	EXOC6B
rs10840346	11	10019575	10062999	4.57459	0.416524	0.818434	SBF2
rs6762809	3	101083814	99601124	4.56072	0.0130515	0.330136	COL8A1;C3orf26;FILIP1L
rs9841544	3	75285237	75202547	4.54298	0.87274	0.973002	NIPA2P2
rs9828201	3	75328464	75245774	4.52489	0.742896	0.953242
rs634696	11	125645564	126140354	4.48305	0.169361	0.790351	RPL35AP26;RPUSD4;FAM118B;SRPR;FOXRED1;TIRAP;DCPS;ST3GAL4
rs793523	10	99013536	99023546	4.47496	0.728072	0.947362	ARHGAP19;SLIT1;FRAT1;FRAT2;RRP12
rs9952653	18	46182149	47928151	4.46878	0.0435733	0.449493	SKA1
rs2870434	11	55828133	56071557	4.46126	0.920316	0.973002	OR8J2;OR8I1P;FAM8A2P;OR8K2P;RPL5P29;OR8L1P;OR5AL2P;OR5T2;OR5T3;OR5T1;OR8H1;OR8K3;OR8K1;OR8J1;OR8U1
rs17162927	7	141617429	141970946	4.4529	0.208819	0.799754	TRBV1;TRBV2;TRBV3-1;TRBV4-1;TRBV5-1;TRBV6-1;TRBV7-1;TRBV4-2;MOXD2P;PRSS58
rs6794365	3	101264097	99781407	4.43997	0.00717942	0.330136	C3orf26;FILIP1L
rs6781780	3	101290261	99807571	4.41226	0.00468924	0.306363	C3orf26;FILIP1L;TMEM30C
rs7640427	3	105982954	104500264	4.39227	0.643814	0.913884
rs7160642	14	54760842	55691089	4.3768	0.383771	0.806017	LGALS3;DLGAP5;FBXO34
rs1541495	3	52467747	52492707	4.3731	0.0231708	0.365487	DNAH1;BAP1;PHF7;SEMA3G;TNNC1;NISCH;STAB1;NT5DC2;C3orf78;PBRM1
rs4687614	3	52467125	52492085	4.37172	0.0231708	0.365487	DNAH1;BAP1;PHF7;SEMA3G;TNNC1;NISCH;STAB1;NT5DC2;C3orf78;PBRM1
rs1693286	19	23070843	23279003	4.36968	0.448258	0.840751	ZNF730
rs633141	4	1082478	1092478	4.36024	0.463584	0.842226	TMED11P;IDUA;FGFRL1;RNF212;SPON2
rs6564298	16	74568099	76010598	4.34871	0.931711	0.973002
rs992457	9	13695882	13705882	4.33372	0.252095	0.799754
rs2285910	16	66661923	68104422	4.33132	0.960858	0.983437	DPEP3;DPEP2;DDX28;DUS2L;NFATC3
rs10840332	11	9937077	9980501	4.31353	0.397883	0.815783	SBF2
rs8061384	16	66469375	67911874	4.30737	0.38051	0.805844	RANBP10;TSNAXIP1;CENPT;THAP11;NUTF2;EDC4;NRN1L;PSKH1;CTRL;PSMB10;LCAT;SLC12A4;DPEP3
rs801191	7	65670390	66032955	4.28794	0.0450059	0.457973	RPL35P5;KCTD7
rs4142175	14	76155660	77085907	4.27865	0.010669	0.330136
rs6920115	6	27096396	26988417	4.27508	0.368511	0.805844	GUSBP2;LINC00240;VN1R12P;VN1R13P;VN1R11P;TRNAI2
rs12078019	1	234022212	235955589	4.26445	0.631221	0.909748	LDHAP2;LYST-IT1;LYST-IT2;LYST;MIR1537;RNU5E-2P
rs11108882	12	96129780	97605649	4.25914	0.351342	0.802639
rs6795835	3	75080796	74998106	4.25042	0.588107	0.887029
rs2795063	1	221533023	223466400	4.23809	0.727854	0.947362	SUSD4
rs17164058	4	2609015	2639217	4.23309	0.583819	0.887029	RNF4;FAM193A
rs4462537	15	49613810	51826518	4.22887	0.503013	0.864899	DMXL2
rs1182782	3	105977886	104495196	4.22462	0.502453	0.864899
rs1253393	10	98999959	99009969	4.22454	0.514082	0.864899	ARHGAP19;SLIT1;FRAT1;FRAT2
rs2693566	7	2742570	2776044	4.2074	0.123246	0.695145	TTYH3;AMZ1;GNA12
rs2280408	3	46574461	46599457	4.19512	0.0303158	0.386761	LTF;RTP3;LRRC2;TDGF1
rs16826877	3	158068728	156586034	4.18328	0.546367	0.87727	PA2G4P4;LEKR1
rs7317351	13	87934473	89136472	4.16846	0.268307	0.799754	LINC00433
rs6910496	6	107209850	107103157	4.15849	0.492349	0.864899	AIM1;RTN4IP1;QRSL1
rs7703239	5	66941591	66905835	4.15018	0.782267	0.965603
rs6499141	16	66354635	67797134	4.14734	0.263823	0.799754	C16orf48;C16orf86;GFOD2;RANBP10;TSNAXIP1;CENPT;THAP11;NUTF2
rs10963526	9	18211377	18221377	4.14592	0.31315	0.799754
rs306575	5	94075564	94049808	4.14523	0.334336	0.802639	KIAA0825;ANKRD32;MCTP1
rs7334552	13	95234812	96436811	4.14093	0.617205	0.904465	MTND5P2;MTND6P18;MTCYBP3;HMGN1P24;DNAJC3;UGGT2
rs1586006	11	55864015	56107439	4.14048	0.649255	0.913884	OR8I1P;FAM8A2P;OR8K2P;RPL5P29;OR8L1P;OR5AL2P;OR5T3;OR5T1;OR8H1;OR8K3;OR8K1;OR8J1;OR8U1;OR5R1
rs13172995	5	66969511	66933755	4.13884	0.678057	0.930158
rs11775840	8	141952415	141883233	4.13429	0.233624	0.799754	PTK2
rs11211422	1	47275070	47502483	4.12124	0.252349	0.799754	CYP4A11;CYP4X1;CYP4Z1
rs10799316	1	223734654	225668031	4.11939	0.398209	0.815783	PARP1;DNAH14;LBR;ENAH
rs11017083	10	128970729	129080739	4.11737	0.000549154	0.143512	DOCK1;FAM196A
rs2272500	12	78210044	79685913	4.10569	0.605597	0.899216	SYT1
rs7616448	3	194870039	193387345	4.10116	0.66994	0.92308	OPA1-AS1;ATP13A4;OPA1
rs12267440	10	32160796	32120790	4.10079	0.473411	0.843777	HMGB1P7;ARHGAP12
rs1028735	13	42536771	43638771	4.1007	0.171107	0.793775	LINC00400;EPSTI1;DNAJC15
rs6545222	2	24089208	24235704	4.09428	0.115284	0.669501	ATAD2B;UBXN2A;MFSD2B;C2orf44;FKBP1B;TP53I3
rs7930678	11	55941735	56185159	4.08307	0.442779	0.836885	FAM8A2P;OR8K2P;RPL5P29;OR8L1P;OR5AL2P;OR5M4P;OR5M2P;OR5M7P;OR5M6P;OR8K3;OR8K1;OR8J1;OR8U1;OR5R1;OR5M9;OR5M3;OR5M8
rs12975081	19	21336082	21544242	4.08299	0.0971723	0.668102	ZNF708;ZNF738;ZNF493
rs2012013	19	21333646	21541806	4.08299	0.0971723	0.668102	ZNF708;ZNF738;ZNF493
rs11902280	2	72801650	72948142	4.0821	0.107348	0.668102	EXOC6B
rs3808795	9	17263731	17273731	4.06622	0.713259	0.939601	CNTLN
rs11159103	14	74341107	75271354	4.06292	0.304651	0.799754	KIAA0317;FCF1;YLPM1;PROX2;DLST;RPS6KL1
rs885975	22	17810472	19430472	4.05155	0.311203	0.799754	HIRA;C22orf39;MRPL40;UFD1L;CDC45;CLDN5
rs10501298	11	43389924	43433348	4.05133	0.96011	0.983437	API5;TTC17
rs1457523	10	78766404	79096398	4.04826	0.574966	0.887029	KCNMA1
rs6705459	2	84664102	84810591	4.04712	0.284555	0.799754	DNAH6
rs171417	9	96985617	97945796	4.04248	0.602855	0.897471	C9orf3;FANCC;MIR23B;MIR27B;MIR24-1
rs8112294	19	15664046	15803046	4.04101	0.0257972	0.379703	CYP4F8;CYP4F3;CYP4F12;OR10H2;OR10H3
rs756649	22	17811396	19431396	4.03347	0.421716	0.819257	HIRA;C22orf39;MRPL40;UFD1L;CDC45;CLDN5
rs2351096	11	15511646	15555070	4.02979	0.320793	0.799754
rs8051653	16	66406016	67848515	4.02054	0.38051	0.805844	GFOD2;RANBP10;TSNAXIP1;CENPT;THAP11;NUTF2;EDC4;NRN1L;PSKH1
rs2933135	3	113769310	112286620	4.01845	0.147008	0.743577	OR7E100P;BTLA;ATG3;SLC35A5;CCDC80
