# Supplementary material for: Patterns of Ancestry, Signatures of Natural Selection, and Genetic Association with Stature in Western African Pygmies
Source: PLoS Genet. 2012 Apr 26;8(4):e1002641. doi: 10.1371/journal.pgen.1002641 (PMC3343053; doi:10.1371/journal.pgen.1002641)
Supplement: Table S6 — Signals of selection from iHS analysis in Bantu samples. Position information, iHS score, the number of SNPs on which it is based, and association results for the top 100 markers showing scores in the empirical distribution of autosomal iHS scores in Bantu individuals. Raw p-values for association with height using the IBS matrix from EMMAX in the combined Pygmy-Bantu sample and analysis-specific Benjamini-Hochberg FDR corrected p-values are given. (XLSX) [file pgen.1002641.s014.xlsx]

## Sheet: Table_S6
Table S6: The 100 SNPs With The Most Extreme iHS Signals in Bantu samples
rsID	Chr	Pos_36	Pos_37	iHS_score_Bantu	p-value_Pygmy-Bantu	FDR	Genes
rs6896525	5	67005595	66969839	5.51124	0.347152	0.81192
rs10085125	5	66938430	66902674	5.39442	0.464482	0.835274
rs16969161	19	39469950	34778110	5.18891	0.0208574	0.440934	LSM14A;KIAA0355;GPI
rs208358	7	2740131	2773605	5.08713	0.947024	0.989885	TTYH3;AMZ1;GNA12
rs12654194	5	66981966	66946210	5.07319	0.347152	0.81192
rs9618566	22	17791266	19411266	4.98737	0.84084	0.980115	HIRA;C22orf39;MRPL40;UFD1L;CDC45;CLDN5
rs2470911	15	42834426	45047134	4.90458	0.527651	0.874544	SPG11;PATL2;B2M;TRIM69
rs11213583	11	110143620	110638410	4.89017	0.204236	0.75532	ARHGAP20
rs7123425	11	110226397	110721187	4.88107	0.338863	0.81192
rs12267440	10	32160796	32120790	4.87486	0.473411	0.838056	HMGB1P7;ARHGAP12
rs2077943	11	110043499	110538289	4.85717	0.244785	0.774152	ARHGAP20
rs10850016	12	111136906	112652523	4.82394	0.447002	0.832332	RPL7AP60;TRAFD1;C12orf51
rs12242187	10	32138654	32098648	4.78662	0.529974	0.874544	ARHGAP12
rs4434666	8	141909350	141840168	4.75079	0.32337	0.806741	PTK2;MIR151
rs4246128	8	141909921	141840739	4.75079	0.32337	0.806741	PTK2;MIR151
rs13172995	5	66969511	66933755	4.73069	0.678057	0.956162
rs4542204	1	40426035	40653448	4.71208	0.0989754	0.624009	PPT1;RLF;TMCO2;ZMPSTE24
rs2461759	2	176008903	176300657	4.67424	0.0044468	0.358857
rs7146496	14	80399100	81329347	4.66961	0.651257	0.943081	CEP128;TSHR
rs7102109	11	110067788	110562578	4.66952	0.233233	0.774152	ARHGAP20
rs2358377	11	110123226	110618016	4.65156	0.13336	0.678734	ARHGAP20
rs13251663	8	141910759	141841577	4.64426	0.32337	0.806741	PTK2;MIR151
rs3110172	15	42832325	45045033	4.60125	0.831816	0.980115	SPG11;PATL2;B2M;TRIM69
rs2210103	9	74741953	75552133	4.60052	0.801367	0.975952	TMC1;ALDH1A1
rs11938181	4	129058830	128839380	4.59124	0.255483	0.7854	HSPA4L;PLK4;MFSD8;C4orf29
rs11015593	10	27517291	27477285	4.55543	0.502865	0.869232	ANKRD26;YME1L1;MASTL;ACBD5
rs2404735	15	74670401	76883346	4.52594	0.449095	0.832332	SCAPER
rs16827024	1	40413597	40641010	4.49835	0.0989754	0.624009	PPT1;RLF;TMCO2;ZMPSTE24
rs11211422	1	47275070	47502483	4.49473	0.252349	0.7854	CYP4A11;CYP4X1;CYP4Z1
rs2690827	7	113776814	113989578	4.47872	0.652991	0.943081	FOXP2
rs7703239	5	66941591	66905835	4.46646	0.782267	0.975952
rs11946129	4	123647089	123427639	4.45961	0.644252	0.943081	ADAD1;IL2
rs821394	1	85872795	86100207	4.4557	0.355724	0.81192	DDAH1;CYR61;ZNHIT6;COL24A1
rs2197778	16	10130956	10223455	4.43217	0.325999	0.806741	GRIN2A
rs793450	3	101015222	99532532	4.42987	0.987431	0.989885	COL8A1;C3orf26;FILIP1L
rs2437923	2	176016620	176308374	4.42961	0.0044468	0.358857
rs10853530	18	40996996	42742998	4.42795	0.842298	0.980115	SETBP1
rs8042558	15	73107486	75320433	4.39884	0.530628	0.874544	COX5A;RPP25;SCAMP5;PPCDC
rs6816676	4	113703292	113483843	4.38613	0.640238	0.943081	NEUROG2;C4orf21;LARP7;MIR367;MIR302D;MIR302A;MIR302C;MIR302B
rs3823974	7	20409321	20442796	4.38272	0.269544	0.796784	ITGB8
rs10891158	11	110037558	110532348	4.38011	0.130959	0.678734	ARHGAP20
rs1561893	15	73058181	75271128	4.37772	0.197999	0.75532	MPI;C15orf17;COX5A;RPP25;SCAMP5;PPCDC
rs11066226	12	111191781	112707398	4.34164	0.272095	0.800813	RPL7AP60;C12orf51
rs4411581	18	22888570	24634572	4.33665	0.975109	0.989885	CHST9
rs12376681	9	114099216	115059395	4.33426	0.333575	0.810829	ROD1;HSDL2
rs6555886	5	169462713	169530135	4.32451	0.663496	0.949364	DOCK2;FOXI1
rs2238766	22	17728399	19348399	4.32052	0.984883	0.989885	CLTCL1;HIRA;C22orf39;MRPL40;UFD1L
rs5746727	22	17738782	19358782	4.32052	0.984883	0.989885	CLTCL1;HIRA;C22orf39;MRPL40;UFD1L
rs1042277	7	20385451	20418926	4.30935	0.124014	0.667194	ITGB8
rs7021842	9	30243168	30253168	4.30754	0.613522	0.925621
rs7031986	9	34463606	34473606	4.30626	0.202787	0.75532	KIAA1161;C9orf24;C9orf25;DNAI1;ENHO;CNTFR
rs11814112	10	1684750	1694750	4.30518	0.0339611	0.486636	ADARB2;ADARB2-AS1
rs11861636	16	23347498	23439997	4.30443	0.88063	0.989885	SCNN1B;COG7;GGA2;EARS2
rs2693566	7	2742570	2776044	4.29119	0.123246	0.667194	TTYH3;AMZ1;GNA12
rs7929561	11	110061692	110556482	4.26425	0.226704	0.774152	ARHGAP20
rs2444003	15	42827140	45039848	4.25996	0.973369	0.989885	SPG11;PATL2;B2M;TRIM69
rs11066209	12	111161662	112677279	4.25975	0.447002	0.832332	RPL7AP60;TRAFD1;C12orf51
rs16981238	19	54558063	49866251	4.25868	0.122331	0.667034	SLC6A16;CD37;TEAD2;DKKL1;CCDC155;PTH2;SLC17A7;PIH1D1;ALDH16A1
rs9666616	11	110231041	110725831	4.24277	0.57486	0.915014
rs6880731	5	66902082	66866326	4.24185	0.782484	0.975952
rs5748179	22	17767294	19387294	4.23909	0.984883	0.989885	HIRA;C22orf39;MRPL40;UFD1L;CDC45
rs3788298	22	17772528	19392528	4.23624	0.979125	0.989885	HIRA;C22orf39;MRPL40;UFD1L;CDC45
rs2060243	19	43465806	38773966	4.2095	0.264927	0.790894	SIPA1L3;DPF1;PPP1R14A;SPINT2;YIF1B;C19orf33;KCNK6;CATSPERG;PSMD8
rs7723092	5	67015661	66979905	4.19968	0.396305	0.815864
rs229988	12	28109499	28218232	4.19136	0.0593548	0.550567	PTHLH;CCDC91
rs12022635	1	47305201	47532614	4.17333	0.294029	0.806741	MTND1P34;CYP4X1;CYP4Z1;CYP4A22
rs4708431	6	168226934	168484085	4.17245	0.571274	0.914409	KIF25;FRMD1;KIF25-AS1
rs11112829	12	78029267	79505136	4.16897	0.85684	0.986203	SYT1
rs13317567	3	106750596	105267906	4.15787	0.311107	0.806741	ALCAM
rs10147581	14	87988905	88919152	4.15705	0.34535	0.81192	SPATA7;PTPN21
rs9668774	12	111394650	112910267	4.15445	0.52462	0.874544	C12orf51;RPL6;PTPN11;RPH3A
rs10231365	7	20398110	20431585	4.15075	0.182616	0.733066	ITGB8
rs2745232	1	19822979	19950392	4.1464	0.132253	0.678734	MINOS1;NBL1;HTR6;TMCO4
rs3797696	5	109090525	109062626	4.14288	0.0391339	0.486636	MAN2A1
rs6449872	5	66853379	66817623	4.13567	0.703988	0.958643
rs900465	11	43467983	43511407	4.12605	0.623808	0.932247	TTC17;HSD17B12;MIR670;MIR129-2
rs12564635	1	47332626	47560039	4.12376	0.215245	0.765211	MTND1P34;CYP4X1;CYP4Z1;CYP4A22;PDZK1IP1
rs388707	21	29636647	30714776	4.12206	0.00274205	0.352274	LINC00189;BACH1-IT1;BACH1-AS1;BACH1-IT2;BACH1
rs1693286	19	23070843	23279003	4.0972	0.448258	0.832332	ZNF730
rs13090194	3	46044577	46069573	4.09445	0.0234946	0.440934	FYCO1;CXCR6;XCR1
rs4717380	7	66491083	66853648	4.08125	0.923344	0.989885	PMS2P4;STAG3L4
rs2304903	15	73102831	75315778	4.07115	0.721788	0.962782	COX5A;RPP25;SCAMP5;PPCDC
rs1045195	16	22984852	23077351	4.06492	0.680781	0.956162	USP31
rs7148889	14	69897526	70827773	4.05709	0.63799	0.942964	COX16;SYNJ2BP;ADAM21
rs448454	5	65329218	65293462	4.05692	0.369669	0.81192	ERBB2IP
rs7936723	11	110136433	110631223	4.05331	0.515919	0.871595	ARHGAP20
rs10215948	7	65385221	65747786	4.02696	0.113054	0.646001	LINC00174;TPST1
rs2875454	13	41273364	42375364	4.02466	0.514541	0.871595	KIAA0564
rs6958520	7	65788888	66151453	4.02157	0.0302355	0.486636	RPL35P5;KCTD7;RABGEF1
rs16988778	22	19457937	21127937	4.01925	0.60373	0.924665	BCRP5;TMEM191A;POM121L4P;PI4KA;SERPIND1;SNAP29
rs5748167	22	17750586	19370586	4.01252	0.657665	0.944369	CLTCL1;HIRA;C22orf39;MRPL40;UFD1L;CDC45
rs1111534	2	170168337	170460091	4.00644	0.0370761	0.486636	BBS5;KBTBD10;FASTKD1;PPIG;C2orf77;PHOSPHO2;KLHL23
rs4244133	1	108136145	108334622	4.00621	0.441686	0.832332	VAV3
rs2041611	18	14077956	14087956	3.99575	0.153999	0.702144	ANKRD20A5P;ZNF519
rs3848182	15	77705766	79918711	3.99482	0.324229	0.806741
rs2527688	7	2814022	2847496	3.99128	0.836495	0.980115	AMZ1;GNA12;CARD11
rs16863236	2	176064745	176356499	3.99092	0.117442	0.652399
rs977069	12	45359008	47072741	3.99026	0.131823	0.678734	SLC38A4
rs13074382	3	46036844	46061840	3.98891	0.0234946	0.440934	FYCO1;CXCR6;XCR1
rs2230322	3	46038333	46063329	3.98891	0.0234946	0.440934	FYCO1;CXCR6;XCR1
