# Supplementary material for: Patterns of Ancestry, Signatures of Natural Selection, and Genetic Association with Stature in Western African Pygmies
Source: PLoS Genet. 2012 Apr 26;8(4):e1002641. doi: 10.1371/journal.pgen.1002641 (PMC3343053; doi:10.1371/journal.pgen.1002641)
Supplement: Table S8 — Selection, association and GWAS results. Results from scans of selection and association analysis in the combined Pygmy-Bantu sample at the 112 SNPs identified in recent GWAS studies of height in non-Africans that were also included in our study. Values for FST, LSBL, XPEHH, iHS and association with height using the IBS matrix in the combined Pygmy-Bantu sample are given. (XLSX) [file pgen.1002641.s016.xlsx]

## Sheet: Table_S8
Table S8: Results From Scans of Selection and Association Analyses for Significant GWAS SNPs in Non-Africans
rsID	Chr	Pos_36	Pos_37	FST	Pygmy_LSBL	XPEHH	iHS_Pygmy	iHS_Bantu	p-value_Pygmy-Bantu	Study	Candidate_Gene
rs10010325	4	106325802	106106353	-0.0148609	0	-0.417553	0.516326	1.27469	0.959061	LangoAllen	TET2
rs10152591	15	67835211	70048157	-0.0128878	0	0.544681	-0.753532	-0.304439	0.341205	LangoAllen	TLE3
rs1046934	1	182290152	184023529	-0.00353643	0	0.786189	-0.288886	-0.0463097	0.772157	LangoAllen	TSEN15
rs1046943	6	109890634	109783941	0.0016904	-0.00450871	1.29582	0.0678763	-0.878004	0.803433	LangoAllen	ZBTB24
rs1047014	6	19949472	19841493	-0.0142843	0	2.01801	1.1854	0.0438339	0.888892	LangoAllen	ID4
rs1051431	12	122211756	123645803	-0.00433254	-0.00304108	-0.264882	0.812063	-1.0292	0.414095	Lanktree	MPHOSPH9
rs10748128	12	68113925	69827658	0.0318265	0.027022	0.814586	0.375494	-0.40552	0.430714	LangoAllen	FRS2
rs10770705	12	20748734	20857467	0.0295617	NA	-0.653359	-0.518746	-0.727907	0.319083	LangoAllen	SLCO1C1
rs10863936	1	210304421	212237798	0.0487312	0.0326575	-2.67636	1.52291	2.39317	0.933534	LangoAllen	DTL
rs11024739	11	18602419	18645843	0.012901	-0.0158974	-0.696115	-0.0648835	0.917836	0.26678	Lanktree	SPTY2D1
rs11107116	12	92502635	93978504	0.013803	0.00758463	NA	NA	0.234215	0.623388	LangoAllen	SOCS2
rs11144688	9	77732106	78542286	NA	NA	NA	NA	NA	1	LangoAllen	PCSK5
rs11205277	1	148159496	149892872	-0.0135451	-0.000503615	NA	NA	NA	0.0773026	LangoAllen	SF3B4
rs1129923	1	158018690	159752066	NA	0	NA	NA	NA	1	Lanktree	DUSP23
rs11599750	10	101795432	101805442	0.212458	0.14307	-0.658905	0.53526	1.20063	0.34565	LangoAllen	CPN1
rs1173727	5	32866278	32830521	-0.0149297	NA	0.81067	0.0136726	0.0149275	0.949021	LangoAllen	NPR3
rs11867479	17	65601802	68090207	-0.00952921	0	NA	NA	NA	0.22618	LangoAllen	KCNJ16
rs12153391	5	171136043	171203438	-0.00132145	-0.00331962	NA	-1.50706	NA	0.763823	LangoAllen	FBXW11
rs12474201	2	46774789	46921285	-0.0149244	0	-0.464316	1.40228	1.40443	0.994514	LangoAllen	SOCS5
rs12694997	2	241911659	242262986	-0.0147638	NA	-1.46765	-2.86385	0.887429	0.153106	LangoAllen	SEPT2
rs13088462	3	51046753	51071713	NA	0	NA	NA	NA	1	LangoAllen	DOCK3
rs13177718	5	108141243	108113344	NA	NA	NA	NA	NA	1	LangoAllen	FER
rs1330	11	17272605	17316029	-0.00525144	0	-1.53124	-1.10937	-1.78624	0.446072	LangoAllen	NUCB2
rs1351164	2	217980143	218271898	0.0879191	0.0834749	1.79226	0.00322441	-0.520713	0.559308	LangoAllen	TNS1
rs1351394	12	64638093	66351826	0.175198	0.141323	-0.606723	-0.662792	-2.03672	0.019781	LangoAllen	HMGA2
rs143384	20	33489170	34025756	-0.00519343	0.00440369	NA	NA	NA	0.112222	LangoAllen	GDF5
rs1468758	9	112846903	113807082	0.00272539	0.0139074	NA	NA	0.443235	0.572412	LangoAllen	LPAR1
rs1490384	6	126892853	126851160	-0.000649991	NA	-1.21763	-0.122324	0.361938	0.370181	LangoAllen	C6orf173
rs1659127	16	14295806	14388305	-0.0110864	NA	1.06592	1.39913	1.29052	0.449847	LangoAllen	MKL2
rs16942341	15	87189909	89388905	0.0355836	0.0195265	0.885375	0.663391	-0.462212	0.357018	LangoAllen	ACAN
rs16964211	15	49317787	51530495	0.0487312	0.0251246	1.10317	-3.23337	-2.84957	0.707888	LangoAllen	CYP19A1
rs1738475	1	23409478	23536891	0.014151	NA	0.133842	NA	NA	0.472663	LangoAllen	HTR1D
rs17391694	1	78396214	78623626	NA	0	NA	NA	NA	1	LangoAllen	GIPC2
rs1741344	20	4049800	4101800	0.0505117	0.0435724	0.405008	0.0800173	0.0615833	0.358737	LangoAllen	SMOX
rs17806888	3	67499012	67416322	0.0342844	0.028523	NA	NA	1.82148	0.57556	LangoAllen	SUCLG2
rs1800783	7	150320330	150689397	0.000524132	NA	0.147379	NA	NA	0.48121	Lanktree	ATG9B
rs1814175	11	49515748	49559172	0.0510904	-0.012406	NA	-0.4949	0.289199	0.970465	LangoAllen	FOLH1
rs1822469	2	68308189	68454685	0.0489461	0.0322964	0.15026	-1.13199	-0.343883	0.699481	Lanktree	PPP3R1
rs1866146	2	25234077	25380573	0.0342844	0.0293731	NA	NA	0.61134	0.0775739	Lanktree	POMC
rs1950500	14	23900690	24830850	0.175198	0.1107	0.325139	0.540805	-1.13305	0.147317	LangoAllen	NFATC4
rs2046159	1	86103177	86330589	-0.00315619	0	-0.151001	-0.491298	-0.694382	0.382687	Lanktree	COL24A1
rs2066807	12	55026949	56740682	NA	NA	NA	NA	NA	1	LangoAllen	STAT2
rs2237886	11	2767307	2810731	-0.0145967	0	-0.206773	0.755267	1.52949	0.544278	LangoAllen	KCNQ1
rs2247341	4	1671115	1701317	-0.0128878	0	0.472266	0.511298	0.34298	0.284567	LangoAllen	FGFR3
rs2279008	19	17144303	17283303	0.0151961	-0.00347978	NA	NA	0.290494	0.521082	LangoAllen	MYO9B
rs2336725	3	53093779	53118739	0.0312079	0.00633683	-0.0943502	-2.73565	-0.808745	0.835473	LangoAllen	RTF1
rs2341459	2	44621706	44768202	-0.00802028	NA	0.722003	-2.23233	-2.13375	0.250724	LangoAllen	C2orf34
rs2425012	20	33045616	33581955	0.23417	0.0840125	1.34933	-2.65388	0.233617	0.564871	Lanktree	MYH7B
rs2425019	20	33282831	33819415	NA	-0.00247529	NA	NA	NA	1	Lanktree	MMP24
rs2580816	2	232506210	232797966	0.0184996	0.0179914	0.0755296	-0.229231	1.08959	0.217941	LangoAllen	NPPC
rs2597513	3	13530836	13555836	0.00394756	0.00871283	0.575037	-0.560929	-0.369013	0.61635	LangoAllen	HDAC11
rs274546	5	131727766	131699867	0.178131	0.111399	-2.18523	-2.09704	-1.79038	0.115349	LangoAllen	SLC22A5
rs2780226	6	34307070	34199092	0.0678764	0.0593457	1.40206	1.96583	-0.134244	0.794501	LangoAllen	HMGA1
rs291700	20	31445510	31981849	-0.00270278	-0.00285764	-1.28754	NA	NA	0.993442	Lanktree	CDK5RAP1
rs3103296	2	232742739	233034495	0.121549	0.107405	1.18928	0.479422	0.293822	0.345733	Lanktree	DIS3L2
rs310405	6	81857081	81800362	-0.0104567	0	-0.300179	-0.579051	-1.30998	0.0908474	LangoAllen	FAM46A
rs3110496	17	24941897	27917771	0.0216955	0.0094808	2.57467	1.79314	0.622521	0.330107	LangoAllen	ANKRD13B
rs3129109	6	29192211	29084232	-0.00519343	0.00435928	NA	NA	NA	0.193359	LangoAllen	OR2J3
rs3764419	17	26188149	29164023	0.00348697	-0.00884385	-1.80695	-1.37496	-1.35967	0.813195	LangoAllen	RNF135
rs3782089	11	65093395	65336819	0.0342844	0.00299568	NA	NA	NA	0.106052	LangoAllen	SSSCA1
rs3796529	4	57492171	57797414	-0.000190761	NA	1.09307	0.0486805	0.331198	0.929842	Lanktree	REST
rs3812265	7	134699344	135048804	-0.0110544	0	0.0162235	0.271631	0.00461764	0.789083	Lanktree	CNOT4
rs42235	7	92086012	92248076	-0.0123736	0	-1.26725	-0.424318	-0.87568	0.61767	LangoAllen	CDK6
rs4252548	19	60571484	55879672	NA	0	NA	NA	NA	1	Lanktree	IL11
rs425277	1	2059032	2069172	0.0408657	0.0133576	-0.467598	-2.20504	-2.57489	0.372555	LangoAllen	PRKCZ
rs4282339	5	168188818	168256240	0.112281	0.0570948	-0.428354	-1.09878	-1.0443	0.610962	LangoAllen	SLIT3
rs4470914	7	19583047	19616522	-0.00914063	0.00444318	-0.157458	-0.513534	-1.47823	0.769652	LangoAllen	TWISTNB
rs4601530	1	24916698	25044111	-0.00696444	0	0.00498247	-0.549737	-0.363475	0.171963	LangoAllen	CLIC4
rs4630309	11	66089648	66333072	-0.0140969	NA	1.10359	0.822311	0.897133	0.0446515	Lanktree	BBS1-CTSF
rs4640244	17	21224816	21284223	0.046099	0.0118393	-0.870072	1.22349	1.73154	0.752243	LangoAllen	KCNJ12
rs473902	9	97296056	98256235	NA	0	NA	NA	NA	1	LangoAllen	FANCC
rs4800452	18	18981609	20727611	-0.00669255	0.00428902	0.806647	-1.50741	-1.61754	0.691397	LangoAllen	CABLES1
rs494459	11	118079885	118574675	0.0286949	0.0282443	-0.743711	1.55972	0.492099	0.580859	LangoAllen	TREH
rs4986172	17	40571807	43216281	0.0789005	0.0341922	-0.727788	-1.13969	1.14908	0.226179	LangoAllen	ACBD4
rs543650	6	152152636	152110943	-0.0065097	0.0103171	0.568395	0.971265	0.042393	0.64399	LangoAllen	ESR1
rs572169	3	173648421	172165727	0.00461591	0.0111503	NA	NA	NA	0.563768	LangoAllen	GHSR
rs5742915	15	72123686	74336633	-0.0135451	0	NA	NA	NA	0.61642	LangoAllen	PML
rs6180	5	42754996	42719239	0.0471359	0.0402375	0.894377	-0.547714	-1.78208	0.995216	Lanktree	GHR
rs6457821	6	35510783	35402805	0.0417674	0.0143765	NA	NA	-0.765425	0.208033	LangoAllen	PPARD
rs6470764	8	130794847	130725665	0.0087538	NA	NA	NA	-0.632087	0.446893	LangoAllen	GSDMC
rs6473015	8	78341040	78178485	0.0515151	0.0504568	NA	NA	-0.594892	0.144953	LangoAllen	PEX2
rs654723	11	128091365	128586155	-0.00720875	0.0100125	1.84509	0.258958	0.1955	0.304394	LangoAllen	FLI1
rs6569648	6	130390812	130349119	NA	-0.000715271	NA	NA	NA	1	LangoAllen	L3MBTL3
rs6684205	1	216676325	218609702	0.00344505	NA	-0.551535	-0.00977992	-0.46721	0.205226	LangoAllen	TGFB2
rs6699417	1	88896031	89123443	-0.0142489	-0.00514054	-0.600052	1.04691	1.08631	0.207201	LangoAllen	PKN2
rs6959212	7	38094851	38128326	-0.00953745	NA	0.387909	-0.172198	-0.306882	0.277139	LangoAllen	STARD3NL
rs7027110	9	108638867	109599046	-0.0142575	0	0.0809436	0.336847	-0.159551	0.720685	LangoAllen	ZNF462
rs7087728	10	82023450	82033470	-0.0149448	0	-0.618378	-0.202135	-1.22458	0.269708	Lanktree	MAT1A
rs7112925	11	66582736	66826160	0.0394643	0.0293203	1.02485	1.34914	0.45995	0.526885	LangoAllen	RHOD
rs7178424	15	60167551	62380259	0.0828043	0.0246656	-0.59539	-0.582408	-1.15627	0.431947	LangoAllen	C2CD4A
rs720390	3	187031377	185548683	-0.0064393	0	0.220474	1.30723	1.11941	0.696236	LangoAllen	IGF2BP2
rs724016	3	142588260	141105570	-0.0101569	0	-0.212191	-0.0121699	-0.0320527	0.0281056	LangoAllen	ZBTB38
rs7274811	20	31796842	32333181	0.0024446	0.0012223	0.25983	-1.71948	-1.40158	0.398219	LangoAllen	ZNF341
rs7332115	13	32045548	33147548	-0.00135973	0	0.859309	0.0942202	-0.42271	0.91078	LangoAllen	BRCA2
rs7466269	9	132453905	133464084	-0.008242	0.0013303	-0.968594	-1.60939	-1.12959	0.551124	LangoAllen	FUBP3
rs751543	9	118162163	119122342	-0.0147564	0	0.339262	0.157196	0.959048	0.440118	LangoAllen	PAPPA
rs7567288	2	134151294	134434824	0.0301521	NA	0.597983	0.753464	1.05239	0.670598	LangoAllen	NCKAP5
rs7689420	4	145787802	145568352	0.0652039	0.0682866	0.0403961	-0.738285	-0.977369	0.465579	LangoAllen	HHIP
rs7759938	6	105485647	105378954	0.0565551	0.0339381	0.775234	0.777227	0.00227202	0.406117	LangoAllen	LIN28B
rs7763064	6	142838982	142797289	-0.0138643	0.0023535	-0.171212	-0.675201	-0.478359	0.846181	LangoAllen	GPR126
rs780094	2	27594741	27741237	0.084548	NA	0.663617	1.32939	1.48464	0.686187	Lanktree	GCKR
rs7864648	9	16358732	16368732	0.00346063	0.0120029	-0.0413394	-0.811638	-0.360636	0.342823	LangoAllen	BNC2
rs7909670	10	12958770	12918764	0.00842523	NA	2.39833	0.459624	-0.6404	0.121406	LangoAllen	CCDC3
rs798489	7	2768329	2801803	NA	NA	NA	NA	NA	1	LangoAllen	GNA12
rs8071847	17	7348051	7407327	-0.00353643	0	1.22989	-1.45607	-1.76222	0.979872	Lanktree	POLR2A
rs8081612	17	59078427	61724695	0.02776	0.00789455	1.28473	-0.789057	-0.989829	0.596656	Lanktree	MAP3K3
rs889014	5	172916720	172984114	0.000622664	NA	0.10003	1.16649	0.0473574	0.203961	LangoAllen	BOD1
rs891088	19	7135762	7184762	-0.011649	-0.00421232	-0.385869	0.112059	-0.119752	0.718304	LangoAllen	INSR
rs9360921	6	76322362	76265642	-0.0110544	0	-1.12039	-0.720476	-0.223505	0.891814	LangoAllen	SENP6
rs955748	4	184452669	184215675	0.0212086	-0.00107944	0.121569	-0.190777	1.3965	0.479517	LangoAllen	WWC2
rs959260	17	70881017	73369422	-0.0065097	0.000767983	1.25748	-1.78045	-1.07738	0.427467	Lanktree	GRB2
rs9969804	9	94468941	95429120	-0.0142477	0	NA	NA	NA	0.0438407	LangoAllen	IPPK
