# Supplementary material for: Patterns of Ancestry, Signatures of Natural Selection, and Genetic Association with Stature in Western African Pygmies
Source: PLoS Genet. 2012 Apr 26;8(4):e1002641. doi: 10.1371/journal.pgen.1002641 (PMC3343053; doi:10.1371/journal.pgen.1002641)
Supplement: Table S9 — Genes showing signatures of selection and/or association with height. Summary of results for all genes 100 kb up- and downstream of SNPs showing both significant signals of positive selection and potential association in one or more of our mapping analyses. Significant results are indicated with an ‘x’. Identification of a candidate gene for height via GWAS in non-Africans and membership in various pathways defined using STRING are also shown. (XLSX) [file pgen.1002641.s017.xlsx]

## Sheet: Table_S9
Table S9: Summary of Results for All Genes 100kb Up- and Downstream of SNPs Showing Significant Signals of Positive Selection and/or Potential Association in One or More of our Mapping Analyses
Gene	FST_Gene	Pygmy_LSBL_gene	iHS_B_Gene	iHS_P_Gene	XPEHH_gene	EMMAX_PygmyBantu_p<0.001	EMMAX_PygmyOnly_p<0.001	EMMAX_SupportMix_p<0.01	Total_hits	Chromosome	Gene_Start	Gene_End	Strand	GWAS_Gene	STRING_GH	STRING_IGF1	STRING_INS	STRING_PRL	STRING_ESR1	STRING_ESR2	STRING_FSHR	STRING_CRH
ERC2	x	x	x	x	x	x	x	NA	7	3	55542336	56502391	-1	NA	NA	NA	NA	NA	NA	NA	NA	NA
EXOC6B	x	x	NA	x	NA	x	x	x	6	2	72403113	73053177	-1	NA	NA	NA	NA	NA	NA	NA	NA	NA
MACROD2	x	x	x	x	NA	x	x	NA	6	20	13976015	16033842	1	NA	NA	NA	NA	NA	NA	NA	NA	NA
AHSP	x	x	NA	x	x	x	NA	NA	5	16	31539185	31540124	1	NA	NA	NA	NA	NA	NA	NA	NA	NA
C16orf58	x	x	NA	x	x	x	NA	NA	5	16	31500810	31519734	-1	NA	NA	NA	NA	NA	NA	NA	NA	NA
CEACAM3	x	x	x	NA	x	NA	x	NA	5	19	42300369	42316352	1	NA	NA	NA	NA	NA	NA	NA	NA	NA
CNTNAP2	x	NA	x	NA	NA	x	x	x	5	7	145813453	148118090	1	NA	NA	NA	NA	NA	NA	NA	NA	NA
CYP26B1	x	x	NA	NA	NA	x	x	x	5	2	72356367	72375167	-1	NA	NA	NA	NA	NA	NA	NA	NA	NA
CYP4F12	x	x	x	x	NA	x	NA	NA	5	19	15783886	15807957	1	NA	NA	NA	NA	NA	NA	NA	NA	NA
CYP4F8	x	x	x	x	NA	x	NA	NA	5	19	15726029	15740448	1	NA	NA	NA	NA	NA	NA	NA	NA	NA
NDUFA4	x	x	NA	x	NA	x	x	NA	5	7	10971578	10979883	-1	NA	NA	NA	NA	NA	NA	NA	NA	NA
RUNX1T1	x	x	NA	x	NA	x	NA	x	5	8	92967203	93115514	-1	NA	NA	NA	NA	NA	NA	NA	NA	NA
SCN5A	x	x	NA	NA	NA	x	x	x	5	3	38589548	38691164	-1	NA	NA	NA	NA	NA	NA	NA	NA	NA
SGCZ	x	x	NA	NA	x	x	x	NA	5	8	13947373	15095848	-1	NA	NA	NA	NA	NA	NA	NA	NA	NA
SLC5A2	x	x	NA	x	x	x	NA	NA	5	16	31494439	31502089	1	NA	NA	NA	NA	NA	NA	NA	NA	NA
SNX30	x	x	x	x	NA	x	NA	NA	5	9	115513118	115637267	1	NA	NA	NA	NA	NA	NA	NA	NA	NA
TMEM110	x	x	x	x	NA	x	NA	NA	5	3	52870235	52931612	-1	NA	NA	NA	NA	NA	NA	NA	NA	NA
TMEM110-MUSTN1	x	x	x	x	NA	x	NA	NA	5	3	52867137	52931578	-1	NA	NA	NA	NA	NA	NA	NA	NA	NA
TMTC2	x	x	x	NA	NA	x	x	NA	5	12	83080934	83528063	1	NA	NA	NA	NA	NA	NA	NA	NA	NA
AD000685.1	x	NA	x	x	NA	x	NA	NA	4	19	15751695	15773634	1	NA	NA	NA	NA	NA	NA	NA	NA	NA
ADARB2	NA	NA	x	x	NA	x	x	NA	4	10	1228073	1779670	-1	NA	NA	NA	NA	NA	NA	NA	NA	NA
ALDOB	x	x	NA	NA	NA	NA	x	x	4	9	104182860	104198105	-1	NA	NA	NA	NA	NA	NA	NA	NA	NA
ANKS1B	x	NA	NA	x	x	NA	x	NA	4	12	99128462	100378015	-1	NA	NA	NA	NA	NA	NA	NA	NA	NA
ARMC5	NA	x	NA	x	x	x	NA	NA	4	16	31469594	31478486	1	NA	NA	NA	NA	NA	NA	NA	NA	NA
C22orf15	x	x	x	NA	NA	x	NA	NA	4	22	24105208	24108048	1	NA	NA	NA	NA	NA	NA	NA	NA	NA
CACNA2D3	x	x	NA	x	NA	NA	x	NA	4	3	54156574	55108584	1	NA	NA	NA	NA	NA	NA	NA	NA	NA
CACNB2	NA	x	x	NA	NA	x	x	NA	4	10	18429606	18830798	1	NA	NA	NA	NA	NA	NA	NA	NA	NA
CEACAM6	x	x	NA	NA	x	NA	x	NA	4	19	42259329	42276113	1	NA	NA	NA	NA	NA	NA	NA	NA	NA
CHCHD10	x	x	x	NA	NA	x	NA	NA	4	22	24108021	24110630	-1	NA	NA	NA	NA	NA	NA	NA	NA	NA
CHODL	x	x	NA	NA	NA	x	x	NA	4	21	19165801	19639690	1	NA	NA	NA	NA	NA	NA	NA	NA	NA
CNTNAP5	x	x	NA	x	NA	x	NA	NA	4	2	124782864	125672864	1	NA	NA	NA	NA	NA	NA	NA	NA	NA
COL24A1	NA	NA	x	NA	NA	x	x	x	4	1	86194916	86622626	-1	x	NA	NA	NA	NA	NA	NA	NA	NA
COX6A2	NA	x	NA	x	x	x	NA	NA	4	16	31439055	31439731	-1	NA	NA	NA	NA	NA	NA	NA	NA	NA
CPNE4	x	NA	NA	NA	x	x	x	NA	4	3	131252399	132004254	-1	NA	NA	NA	NA	NA	NA	NA	NA	NA
CYP27C1	x	x	NA	x	NA	NA	x	NA	4	2	127941696	127977654	-1	NA	NA	NA	NA	NA	NA	NA	NA	NA
DAZL	x	x	NA	NA	NA	x	x	NA	4	3	16628299	16711813	-1	NA	NA	NA	NA	NA	NA	NA	NA	NA
DLG2	x	x	x	NA	NA	x	NA	NA	4	11	83166055	85338966	-1	NA	NA	NA	NA	NA	NA	NA	NA	NA
DSCAM	x	NA	x	NA	NA	x	x	NA	4	21	41382926	42219065	-1	NA	NA	NA	NA	NA	NA	NA	NA	NA
FNDC3B	x	x	NA	NA	NA	x	x	NA	4	3	171757418	172119455	1	NA	NA	NA	NA	NA	NA	NA	NA	NA
ITGAD	NA	x	NA	x	x	x	NA	NA	4	16	31404597	31437826	1	NA	NA	NA	NA	NA	NA	NA	NA	NA
ITIH1	x	x	NA	x	NA	x	NA	NA	4	3	52811603	52826078	1	NA	NA	NA	NA	NA	NA	NA	NA	NA
ITIH3	x	x	NA	x	NA	x	NA	NA	4	3	52828784	52843025	1	NA	NA	NA	NA	NA	NA	NA	NA	NA
ITIH4	x	x	NA	x	NA	x	NA	NA	4	3	52846991	52865495	-1	NA	NA	NA	NA	NA	NA	NA	NA	NA
IWS1	x	x	NA	x	NA	NA	x	NA	4	2	128193783	128284462	-1	NA	NA	NA	NA	NA	NA	NA	NA	NA
KIAA0020	x	x	NA	NA	NA	x	x	NA	4	9	2720469	2844241	-1	NA	NA	NA	NA	NA	NA	NA	NA	NA
LRRC2	x	x	NA	x	NA	x	NA	NA	4	3	46556913	46621589	-1	NA	NA	NA	NA	NA	NA	NA	NA	NA
MAP3K2	x	x	NA	x	NA	NA	x	NA	4	2	128056306	128146041	-1	NA	NA	NA	NA	NA	NA	NA	NA	NA
MMP11	x	x	x	NA	NA	x	NA	NA	4	22	24110413	24126503	1	NA	NA	NA	NA	NA	NA	NA	NA	NA
MUSTN1	x	x	NA	x	NA	x	NA	NA	4	3	52847298	52874278	-1	NA	NA	NA	NA	NA	NA	NA	NA	NA
NKAIN2	x	x	NA	NA	NA	x	x	NA	4	6	124125286	125146803	1	NA	NA	NA	NA	NA	NA	NA	NA	NA
NR3C2	x	x	NA	NA	NA	x	x	NA	4	4	148999913	149365850	-1	NA	NA	NA	NA	NA	NA	NA	NA	NA
PCDH17	x	x	NA	NA	NA	x	x	NA	4	13	58205944	58303445	1	NA	NA	NA	NA	NA	NA	NA	NA	NA
PCDH9	x	x	NA	NA	NA	x	x	NA	4	13	66876967	67804468	-1	NA	NA	NA	NA	NA	NA	NA	NA	NA
PDE8B	x	x	NA	x	NA	x	NA	NA	4	5	76506274	76725632	1	NA	NA	NA	NA	NA	NA	NA	x	NA
PLXNC1	x	x	NA	x	NA	NA	x	NA	4	12	94542499	94699374	1	NA	NA	NA	NA	NA	NA	NA	NA	NA
PREX1	x	NA	x	NA	NA	x	x	NA	4	20	47240790	47444420	-1	NA	NA	NA	NA	NA	NA	NA	NA	NA
PROC	x	x	NA	x	NA	NA	x	NA	4	2	128176003	128186822	1	NA	NA	NA	NA	NA	NA	NA	NA	NA
RTP3	x	x	NA	x	NA	x	NA	NA	4	3	46538981	46542439	1	NA	NA	NA	NA	NA	NA	NA	NA	NA
SLC46A2	x	x	NA	x	NA	x	NA	NA	4	9	115641200	115653193	-1	NA	NA	NA	NA	NA	NA	NA	NA	NA
SMARCB1	x	x	x	NA	NA	x	NA	NA	4	22	24129150	24176703	1	NA	NA	NA	NA	NA	x	NA	NA	NA
TFAP2C	x	x	NA	NA	NA	x	x	NA	4	20	55204358	55214339	1	NA	NA	NA	NA	NA	NA	NA	NA	NA
TGFB1I1	NA	x	NA	x	x	x	NA	NA	4	16	31483394	31489281	1	NA	NA	NA	NA	NA	NA	x	NA	NA
VPREB3	x	x	x	NA	NA	x	NA	NA	4	22	24094930	24096655	-1	NA	NA	NA	NA	NA	NA	NA	NA	NA
WDR41	x	x	NA	x	NA	x	NA	NA	4	5	76721795	76916436	-1	NA	NA	NA	NA	NA	NA	NA	NA	NA
ZIK1	x	x	NA	x	NA	x	NA	NA	4	19	58095508	58105253	1	NA	NA	NA	NA	NA	NA	NA	NA	NA
ZNF134	x	x	NA	x	NA	x	NA	NA	4	19	58125619	58134721	1	NA	NA	NA	NA	NA	NA	NA	NA	NA
ZNF154	x	x	NA	x	NA	x	NA	NA	4	19	58208735	58220579	-1	NA	NA	NA	NA	NA	NA	NA	NA	NA
ZNF211	x	x	NA	x	NA	x	NA	NA	4	19	58141761	58154147	1	NA	NA	NA	NA	NA	NA	NA	NA	NA
ZNF385D	NA	NA	x	x	NA	x	x	NA	4	3	21459915	22414812	-1	NA	NA	NA	NA	NA	NA	NA	NA	NA
ZNF416	x	x	NA	x	NA	x	NA	NA	4	19	58082935	58090243	-1	NA	NA	NA	NA	NA	NA	NA	NA	NA
ZNF530	x	x	NA	x	NA	x	NA	NA	4	19	58111253	58119637	1	NA	NA	NA	NA	NA	NA	NA	NA	NA
ZNF549	x	x	NA	x	NA	x	NA	NA	4	19	58038693	58052124	1	NA	NA	NA	NA	NA	NA	NA	NA	NA
ZNF551	x	x	NA	x	NA	x	NA	NA	4	19	58193357	58201167	1	NA	NA	NA	NA	NA	NA	NA	NA	NA
ZNF70	x	x	x	NA	NA	x	NA	NA	4	22	24083769	24093279	-1	NA	NA	NA	NA	NA	NA	NA	NA	NA
ZNF843	NA	x	NA	x	x	x	NA	NA	4	16	31447124	31448170	-1	NA	NA	NA	NA	NA	NA	NA	NA	NA
ZSCAN4	x	x	NA	x	NA	x	NA	NA	4	19	58180303	58190519	1	NA	NA	NA	NA	NA	NA	NA	NA	NA
AC003682.1	x	NA	NA	x	NA	x	NA	NA	3	19	58053208	58071207	-1	NA	NA	NA	NA	NA	NA	NA	NA	NA
AC004017.1	x	NA	NA	x	NA	x	NA	NA	3	19	58198294	58202072	-1	NA	NA	NA	NA	NA	NA	NA	NA	NA
AC092964.1	x	NA	NA	NA	NA	x	x	NA	3	3	172034218	172039513	1	NA	NA	NA	NA	NA	NA	NA	NA	NA
AC104304.1	x	NA	NA	x	NA	x	NA	NA	3	3	46616045	46623953	1	NA	NA	NA	NA	NA	NA	NA	NA	NA
ACVR2B	NA	NA	NA	NA	NA	x	x	x	3	3	38495342	38524948	1	NA	NA	NA	NA	NA	NA	NA	x	NA
ADRA2B	x	x	NA	NA	NA	NA	NA	x	3	2	96778707	96781984	-1	NA	NA	NA	NA	NA	NA	NA	NA	NA
AKNA	x	x	NA	NA	NA	NA	x	NA	3	9	117096436	117156685	-1	NA	NA	NA	NA	NA	NA	NA	NA	NA
AMIGO3	x	x	NA	NA	NA	x	NA	NA	3	3	49754267	49761349	-1	NA	NA	NA	NA	NA	NA	NA	NA	NA
AP000349.1	x	NA	x	NA	NA	x	NA	NA	3	22	24126227	24127040	-1	NA	NA	NA	NA	NA	NA	NA	NA	NA
APEH	x	x	NA	NA	NA	x	NA	NA	3	3	49711435	49721396	1	NA	NA	NA	NA	NA	NA	NA	NA	NA
ARC	x	NA	NA	NA	NA	x	NA	x	3	8	143692410	143695833	-1	NA	NA	NA	NA	NA	NA	NA	NA	NA
ASTL	x	x	NA	NA	NA	NA	NA	x	3	2	96789589	96804175	-1	NA	NA	NA	NA	NA	NA	NA	NA	NA
ATP10A	x	x	NA	NA	NA	x	NA	NA	3	15	25923862	26110319	-1	NA	NA	NA	NA	NA	NA	NA	NA	NA
ATP2B4	x	x	NA	NA	NA	x	NA	NA	3	1	203595689	203713209	1	NA	NA	NA	NA	NA	NA	NA	NA	NA
AVL9	NA	NA	x	x	NA	x	NA	NA	3	7	32535038	33078516	1	NA	NA	NA	NA	NA	NA	NA	NA	NA
BAAT	x	NA	NA	NA	NA	NA	x	x	3	9	104122699	104145801	-1	NA	NA	NA	NA	NA	NA	NA	NA	NA
BHLHA9	x	NA	NA	x	NA	x	NA	NA	3	17	1173853	1174754	1	NA	NA	NA	NA	NA	NA	NA	NA	NA
BSN	x	x	NA	NA	NA	x	NA	NA	3	3	49591922	49708978	1	NA	NA	NA	NA	NA	NA	NA	NA	NA
C14orf166B	x	x	NA	NA	NA	x	NA	NA	3	14	77292715	77336645	1	NA	NA	NA	NA	NA	NA	NA	NA	NA
C14orf39	NA	NA	x	NA	x	x	NA	NA	3	14	60863187	60952814	-1	NA	NA	NA	NA	NA	NA	NA	NA	NA
C17orf101	x	x	NA	NA	NA	x	NA	NA	3	17	80347086	80376513	-1	NA	NA	NA	NA	NA	NA	NA	NA	NA
C17orf62	x	x	NA	NA	NA	x	NA	NA	3	17	80400520	80408694	-1	NA	NA	NA	NA	NA	NA	NA	NA	NA
C19orf70	NA	x	NA	x	NA	NA	x	NA	3	19	5678433	5680911	-1	NA	NA	NA	NA	NA	NA	NA	NA	NA
C19orf77	x	x	NA	NA	NA	x	NA	NA	3	19	3474405	3480540	-1	NA	NA	NA	NA	NA	NA	NA	NA	NA
C1orf147	x	NA	NA	NA	NA	x	x	NA	3	1	206664449	206671061	-1	NA	NA	NA	NA	NA	NA	NA	NA	NA
C20orf90	x	x	NA	NA	NA	x	NA	NA	3	20	61326376	61331832	-1	NA	NA	NA	NA	NA	NA	NA	NA	NA
C22orf43	NA	x	x	NA	NA	x	NA	NA	3	22	23950639	23974508	-1	NA	NA	NA	NA	NA	NA	NA	NA	NA
C2orf15	NA	NA	NA	NA	NA	x	x	x	3	2	99757948	99939204	1	NA	NA	NA	NA	NA	NA	NA	NA	NA
C3orf18	x	x	NA	NA	NA	x	NA	NA	3	3	50595462	50608458	-1	NA	NA	NA	NA	NA	NA	NA	NA	NA
C3orf54	x	x	NA	NA	NA	x	NA	NA	3	3	49840687	49842463	1	NA	NA	NA	NA	NA	NA	NA	NA	NA
C8orf55	x	NA	NA	NA	NA	x	NA	x	3	8	143808621	143818345	1	NA	NA	NA	NA	NA	NA	NA	NA	NA
C9orf125	x	x	NA	NA	NA	NA	NA	x	3	9	104235453	104295819	-1	NA	NA	NA	NA	NA	NA	NA	NA	NA
CA5A	NA	NA	NA	x	NA	x	x	NA	3	16	87921625	87970122	-1	NA	NA	NA	NA	NA	NA	NA	NA	NA
CACNA1D	NA	NA	NA	x	x	NA	x	NA	3	3	53528683	53846490	1	NA	NA	NA	NA	NA	NA	NA	NA	NA
CACNA2D2	x	x	NA	NA	NA	x	NA	NA	3	3	50400233	50541675	-1	NA	NA	NA	NA	NA	NA	NA	NA	NA
CCDC41	NA	x	NA	x	NA	x	NA	NA	3	12	94702058	94853764	-1	NA	NA	NA	NA	NA	NA	NA	NA	NA
CDHR4	x	x	NA	NA	NA	x	NA	NA	3	3	49828165	49837268	-1	NA	NA	NA	NA	NA	NA	NA	NA	NA
CDKAL1	x	NA	NA	NA	x	x	NA	NA	3	6	20534688	21232635	1	NA	NA	NA	NA	NA	NA	NA	NA	NA
CDR2	x	x	NA	NA	NA	x	NA	NA	3	16	22357257	22385938	-1	NA	NA	NA	NA	NA	NA	NA	NA	NA
CEACAM4	x	x	NA	NA	NA	NA	x	NA	3	19	42125344	42133442	-1	NA	NA	NA	NA	NA	NA	NA	NA	NA
CEACAM5	x	x	NA	NA	NA	NA	x	NA	3	19	42212504	42234339	1	NA	NA	NA	NA	NA	NA	NA	NA	NA
CEACAM7	x	x	NA	NA	NA	NA	x	NA	3	19	42177235	42192296	-1	NA	NA	NA	NA	NA	NA	NA	NA	NA
CHIT1	NA	x	x	NA	NA	NA	x	NA	3	1	203181955	203242769	-1	NA	NA	NA	NA	NA	NA	NA	NA	NA
CHSY1	NA	NA	NA	NA	NA	x	x	x	3	15	101715928	101792137	-1	NA	NA	NA	NA	NA	NA	NA	NA	NA
CISH	x	x	NA	NA	NA	x	NA	NA	3	3	50643921	50649262	-1	NA	x	x	NA	x	NA	NA	NA	NA
CLPB	x	NA	NA	NA	NA	x	x	NA	3	11	72003469	72145692	-1	NA	NA	NA	NA	NA	NA	NA	NA	NA
CNBD1	x	x	NA	NA	NA	x	NA	NA	3	8	87878670	88627447	1	NA	NA	NA	NA	NA	NA	NA	NA	NA
COCH	x	x	NA	NA	NA	NA	x	NA	3	14	31343741	31364271	1	NA	NA	NA	NA	NA	NA	NA	NA	NA
CSMD1	NA	NA	NA	x	NA	x	x	NA	3	8	2792992	4852494	-1	NA	NA	NA	NA	NA	NA	NA	NA	NA
DAB1	x	x	NA	NA	NA	NA	x	NA	3	1	57460451	59012406	-1	NA	NA	NA	NA	NA	NA	NA	NA	NA
DDOST	NA	NA	x	x	NA	x	NA	NA	3	1	20978270	20988000	-1	NA	NA	NA	NA	NA	NA	NA	NA	NA
DDX18	NA	x	NA	x	NA	NA	x	NA	3	2	118572226	118589955	1	NA	NA	NA	NA	NA	NA	NA	NA	NA
DNAJC15	NA	NA	NA	x	NA	x	x	NA	3	13	43597339	43683045	1	NA	NA	NA	NA	NA	NA	NA	NA	NA
DOCK1	NA	NA	NA	x	NA	x	x	NA	3	10	128593978	129250781	1	NA	NA	NA	NA	NA	NA	NA	NA	NA
DOCK3	x	x	NA	NA	NA	x	NA	NA	3	3	50712672	51421629	1	x	NA	NA	NA	NA	NA	NA	NA	NA
DOHH	x	x	NA	NA	NA	x	NA	NA	3	19	3490820	3500938	-1	NA	NA	NA	NA	NA	NA	NA	NA	NA
DOK5	NA	NA	x	NA	NA	x	x	NA	3	20	53092136	53267710	1	NA	NA	NA	NA	NA	NA	NA	NA	NA
DPYSL3	x	x	NA	NA	NA	x	NA	NA	3	5	146770374	146889619	-1	NA	NA	NA	NA	NA	NA	NA	NA	NA
DUSP2	x	x	NA	NA	NA	NA	NA	x	3	2	96808905	96811179	-1	NA	NA	NA	NA	NA	NA	NA	NA	NA
EEF2K	x	x	NA	NA	NA	x	NA	NA	3	16	22217616	22297954	1	NA	NA	x	x	NA	NA	NA	NA	NA
ELMOD1	x	x	NA	NA	NA	NA	x	NA	3	11	107461817	107537505	1	NA	NA	NA	NA	NA	NA	NA	NA	NA
ENOX1	NA	NA	NA	x	NA	x	x	NA	3	13	43787654	44361044	-1	NA	NA	NA	NA	NA	NA	NA	NA	NA
EPAS1	x	x	NA	NA	NA	x	NA	NA	3	2	46520806	46613836	1	NA	NA	NA	NA	NA	NA	NA	NA	NA
EPB41L3	x	x	NA	NA	NA	x	NA	NA	3	18	5392383	5630640	-1	NA	NA	NA	NA	NA	NA	NA	NA	NA
EPHB1	NA	NA	NA	NA	NA	x	x	x	3	3	134316643	134979309	1	NA	NA	NA	NA	NA	NA	NA	NA	NA
ERCC3	x	x	NA	NA	NA	NA	x	NA	3	2	128014866	128051752	-1	NA	NA	NA	NA	NA	NA	NA	NA	NA
EXOG	NA	NA	NA	NA	NA	x	x	x	3	3	38537618	38583652	1	NA	NA	NA	NA	NA	NA	NA	NA	NA
FAM57A	x	x	NA	NA	NA	NA	NA	x	3	17	635847	646074	1	NA	NA	NA	NA	NA	NA	NA	NA	NA
FCHO2	NA	NA	x	x	NA	NA	NA	x	3	5	72251808	72386349	1	NA	NA	NA	NA	NA	NA	NA	NA	NA
FER	NA	NA	NA	x	NA	x	x	NA	3	5	108083523	108532542	1	x	NA	NA	NA	NA	NA	NA	NA	NA
FOXK2	x	x	NA	NA	NA	x	NA	NA	3	17	80477589	80562483	1	NA	NA	NA	NA	NA	NA	NA	NA	NA
FRMD1	NA	NA	x	x	NA	NA	x	NA	3	6	168456425	168482237	-1	NA	NA	NA	NA	NA	NA	NA	NA	NA
FZR1	x	x	NA	NA	NA	x	NA	NA	3	19	3506295	3536755	1	NA	NA	NA	NA	NA	NA	NA	NA	NA
GABBR2	NA	x	NA	NA	NA	x	x	NA	3	9	101050391	101471479	-1	NA	NA	NA	NA	NA	NA	NA	NA	NA
GDF7	x	x	NA	NA	NA	NA	NA	x	3	2	20866424	20873418	1	NA	NA	NA	NA	NA	NA	NA	NA	NA
GEMIN4	x	x	NA	NA	NA	NA	NA	x	3	17	647661	655501	-1	NA	NA	NA	NA	NA	NA	NA	NA	NA
GGTLC2	x	NA	NA	NA	NA	x	x	NA	3	22	22988780	22990368	1	NA	NA	NA	NA	NA	NA	NA	NA	NA
GLOD4	x	x	NA	NA	NA	NA	NA	x	3	17	662550	686505	-1	NA	NA	NA	NA	NA	NA	NA	NA	NA
GLT8D1	x	x	NA	NA	NA	x	NA	NA	3	3	52728505	52740048	-1	NA	NA	NA	NA	NA	NA	NA	NA	NA
GMPPB	x	x	NA	NA	NA	x	NA	NA	3	3	49754277	49761384	-1	NA	NA	NA	NA	NA	NA	NA	NA	NA
GNL3	x	x	NA	NA	NA	x	NA	NA	3	3	52715172	52728508	1	NA	NA	NA	NA	NA	NA	NA	NA	NA
GPAT2	x	x	NA	NA	NA	NA	NA	x	3	2	96687694	96705199	-1	NA	NA	NA	NA	NA	NA	NA	NA	NA
GRID2	x	x	NA	NA	NA	x	NA	NA	3	4	93225550	94695707	1	NA	NA	NA	NA	NA	NA	NA	NA	NA
GRIN3A	x	x	NA	NA	NA	NA	NA	x	3	9	104331635	104500862	-1	NA	NA	NA	NA	NA	NA	NA	NA	NA
HEMK1	x	x	NA	NA	NA	x	NA	NA	3	3	50606583	50622366	1	NA	NA	NA	NA	NA	NA	NA	NA	NA
HEXDC	x	x	NA	NA	NA	x	NA	NA	3	17	80376252	80400515	1	NA	NA	NA	NA	NA	NA	NA	NA	NA
HNF1B	x	x	NA	NA	NA	x	NA	NA	3	17	36046434	36105237	-1	NA	NA	NA	NA	NA	NA	NA	NA	NA
HNMT	NA	NA	NA	NA	NA	x	x	x	3	2	138721590	138773930	1	NA	NA	NA	NA	NA	NA	NA	NA	NA
HS1BP3	x	x	NA	NA	NA	NA	NA	x	3	2	20760208	20850857	-1	NA	NA	NA	NA	NA	NA	NA	NA	NA
HSD11B1L	NA	x	NA	x	NA	NA	x	NA	3	19	5681035	5688532	1	NA	NA	NA	NA	NA	NA	NA	NA	NA
IGLV2-14	x	NA	NA	NA	NA	x	x	NA	3	22	23101189	23101707	1	NA	NA	NA	NA	NA	NA	NA	NA	NA
IGLV2-18	x	NA	NA	NA	NA	x	x	NA	3	22	23077095	23077584	1	NA	NA	NA	NA	NA	NA	NA	NA	NA
IGLV2-23	x	NA	NA	NA	NA	x	x	NA	3	22	23040274	23040892	1	NA	NA	NA	NA	NA	NA	NA	NA	NA
IGLV2-28	x	NA	NA	NA	NA	x	x	NA	3	22	23006943	23007377	1	NA	NA	NA	NA	NA	NA	NA	NA	NA
IGLV2-33	x	NA	NA	NA	NA	x	x	NA	3	22	22930626	22931145	1	NA	NA	NA	NA	NA	NA	NA	NA	NA
IGLV2-34	x	NA	NA	NA	NA	x	x	NA	3	22	22922478	22922760	1	NA	NA	NA	NA	NA	NA	NA	NA	NA
IGLV3-12	x	NA	NA	NA	NA	x	x	NA	3	22	23114317	23115079	1	NA	NA	NA	NA	NA	NA	NA	NA	NA
IGLV3-13	x	NA	NA	NA	NA	x	x	NA	3	22	23104787	23105009	1	NA	NA	NA	NA	NA	NA	NA	NA	NA
IGLV3-15	x	NA	NA	NA	NA	x	x	NA	3	22	23098043	23098286	1	NA	NA	NA	NA	NA	NA	NA	NA	NA
IGLV3-16	x	NA	NA	NA	NA	x	x	NA	3	22	23089870	23090398	1	NA	NA	NA	NA	NA	NA	NA	NA	NA
IGLV3-17	x	NA	NA	NA	NA	x	x	NA	3	22	23081432	23081675	1	NA	NA	NA	NA	NA	NA	NA	NA	NA
IGLV3-19	x	NA	NA	NA	NA	x	x	NA	3	22	23063108	23063630	1	NA	NA	NA	NA	NA	NA	NA	NA	NA
IGLV3-21	x	NA	NA	NA	NA	x	x	NA	3	22	23054174	23055688	1	NA	NA	NA	NA	NA	NA	NA	NA	NA
IGLV3-22	x	NA	NA	NA	NA	x	x	NA	3	22	23046750	23047307	1	NA	NA	NA	NA	NA	NA	NA	NA	NA
IGLV3-24	x	NA	NA	NA	NA	x	x	NA	3	22	23036924	23037437	1	NA	NA	NA	NA	NA	NA	NA	NA	NA
IGLV3-25	x	NA	NA	NA	NA	x	x	NA	3	22	23029190	23029735	1	NA	NA	NA	NA	NA	NA	NA	NA	NA
IGLV3-26	x	NA	NA	NA	NA	x	x	NA	3	22	23015622	23016072	1	NA	NA	NA	NA	NA	NA	NA	NA	NA
IGLV3-27	x	NA	NA	NA	NA	x	x	NA	3	22	23010758	23011276	1	NA	NA	NA	NA	NA	NA	NA	NA	NA
IGLV3-29	x	NA	NA	NA	NA	x	x	NA	3	22	23003769	23004012	1	NA	NA	NA	NA	NA	NA	NA	NA	NA
IGLV3-30	x	NA	NA	NA	NA	x	x	NA	3	22	22961042	22961633	1	NA	NA	NA	NA	NA	NA	NA	NA	NA
IGLV3-31	x	NA	NA	NA	NA	x	x	NA	3	22	22946915	22947635	1	NA	NA	NA	NA	NA	NA	NA	NA	NA
IGLV3-32	x	NA	NA	NA	NA	x	x	NA	3	22	22936998	22937501	1	NA	NA	NA	NA	NA	NA	NA	NA	NA
IGLVI-20	x	NA	NA	NA	NA	x	x	NA	3	22	23057775	23057904	1	NA	NA	NA	NA	NA	NA	NA	NA	NA
IGLVVI-22-1	x	NA	NA	NA	NA	x	x	NA	3	22	23043245	23043455	1	NA	NA	NA	NA	NA	NA	NA	NA	NA
IGLVVI-25-1	x	NA	NA	NA	NA	x	x	NA	3	22	23021570	23021818	1	NA	NA	NA	NA	NA	NA	NA	NA	NA
IKBKE	x	NA	NA	NA	NA	x	x	NA	3	1	206643791	206670223	1	NA	NA	NA	NA	NA	NA	NA	NA	NA
IP6K1	x	x	NA	NA	NA	x	NA	NA	3	3	49761727	49823975	-1	NA	NA	NA	NA	NA	NA	NA	NA	NA
ITPRIPL1	x	NA	NA	NA	NA	x	NA	x	3	2	96991069	96994091	1	NA	NA	NA	NA	NA	NA	NA	NA	NA
KCNG2	NA	x	x	NA	NA	NA	x	NA	3	18	77623668	77659816	1	NA	NA	NA	NA	NA	NA	NA	NA	NA
KIAA1244	x	x	NA	NA	NA	x	NA	NA	3	6	138483058	138665800	1	NA	NA	NA	NA	NA	NA	NA	NA	NA
KIF17	NA	NA	x	x	NA	x	NA	NA	3	1	20990507	21044510	-1	NA	NA	NA	NA	NA	NA	NA	NA	NA
KLHL1	x	x	NA	NA	NA	x	NA	NA	3	13	70274726	70682591	-1	NA	NA	NA	NA	NA	NA	NA	NA	NA
KY	NA	NA	NA	NA	NA	x	x	x	3	3	134321980	134370478	-1	NA	NA	NA	NA	NA	NA	NA	NA	NA
LHX5	NA	NA	x	x	NA	NA	x	NA	3	12	113900694	113909877	-1	NA	NA	NA	NA	NA	NA	NA	NA	NA
LIPT1	NA	NA	NA	NA	NA	x	x	x	3	2	99771418	99779620	1	NA	NA	NA	NA	NA	NA	NA	NA	NA
LONP1	NA	x	NA	x	NA	NA	x	NA	3	19	5691845	5720463	-1	NA	NA	NA	NA	NA	NA	NA	NA	NA
LOXHD1	x	x	NA	NA	NA	x	NA	NA	3	18	44056935	44236996	-1	NA	NA	NA	NA	NA	NA	NA	NA	NA
LPP	x	x	NA	NA	NA	NA	NA	x	3	3	187871072	188608460	1	NA	NA	NA	NA	NA	NA	NA	NA	NA
LRRK1	x	NA	NA	x	NA	x	NA	NA	3	15	101459420	101610317	1	NA	NA	NA	NA	NA	NA	NA	NA	NA
LRRN1	NA	NA	x	x	NA	x	NA	NA	3	3	3841121	3889387	1	NA	NA	NA	NA	NA	NA	NA	NA	NA
LUZP2	NA	NA	x	NA	NA	x	x	NA	3	11	24518516	25104150	1	NA	NA	NA	NA	NA	NA	NA	NA	NA
LY6D	x	NA	NA	NA	NA	x	NA	x	3	8	143866296	143868008	-1	NA	NA	NA	NA	NA	NA	NA	NA	NA
LY6K	x	NA	NA	NA	NA	x	NA	x	3	8	143781529	143786545	1	NA	NA	NA	NA	NA	NA	NA	NA	NA
LYG1	NA	NA	NA	NA	NA	x	x	x	3	2	99900701	99921205	-1	NA	NA	NA	NA	NA	NA	NA	NA	NA
LYG2	NA	NA	NA	NA	NA	x	x	x	3	2	99858709	99871745	-1	NA	NA	NA	NA	NA	NA	NA	NA	NA
LYNX1	x	NA	NA	NA	NA	x	NA	x	3	8	143845752	143859640	-1	NA	NA	NA	NA	NA	NA	NA	NA	NA
LYPD2	x	NA	NA	NA	NA	x	NA	x	3	8	143831568	143833952	-1	NA	NA	NA	NA	NA	NA	NA	NA	NA
MANF	x	x	NA	NA	NA	x	NA	NA	3	3	51422478	51426828	1	NA	NA	NA	NA	NA	NA	NA	NA	NA
MAPKAPK3	x	x	NA	NA	NA	x	NA	NA	3	3	50648951	50686720	1	NA	NA	NA	NA	NA	NA	NA	NA	NA
MITD1	NA	NA	NA	NA	NA	x	x	x	3	2	99777890	99797521	-1	NA	NA	NA	NA	NA	NA	NA	NA	NA
MNAT1	NA	NA	NA	NA	x	x	x	NA	3	14	61201459	61436671	1	NA	NA	NA	NA	NA	NA	NA	NA	NA
MRPL1	x	x	NA	NA	NA	x	NA	NA	3	4	78783674	78882347	1	NA	NA	NA	NA	NA	NA	NA	NA	NA
MRPL16	NA	NA	x	x	NA	NA	x	NA	3	11	59573608	59578345	-1	NA	NA	NA	NA	NA	NA	NA	NA	NA
MRPL30	NA	NA	NA	NA	NA	x	x	x	3	2	99771461	99814089	1	NA	NA	NA	NA	NA	NA	NA	NA	NA
MRPL50	x	NA	NA	NA	NA	NA	x	x	3	9	104149915	104160896	-1	NA	NA	NA	NA	NA	NA	NA	NA	NA
MST1	x	x	NA	NA	NA	x	NA	NA	3	3	49721380	49726934	-1	NA	NA	NA	NA	NA	NA	NA	NA	NA
MYT1L	x	x	NA	NA	NA	NA	x	NA	3	2	1792885	2335032	-1	NA	NA	NA	NA	NA	NA	NA	NA	NA
NARF	x	x	NA	NA	NA	x	NA	NA	3	17	80416060	80446141	1	NA	NA	NA	NA	NA	NA	NA	NA	NA
NCAPH	x	NA	NA	NA	NA	x	NA	x	3	2	97001525	97039583	1	NA	NA	NA	NA	NA	NA	NA	NA	NA
NEK4	x	x	NA	NA	NA	x	NA	NA	3	3	52744800	52804965	-1	NA	NA	NA	NA	NA	NA	NA	NA	NA
NETO1	x	x	NA	NA	NA	NA	x	NA	3	18	70409671	70535184	-1	NA	NA	NA	NA	NA	NA	NA	NA	NA
NKD1	NA	x	x	NA	NA	x	NA	NA	3	16	50582241	50670647	1	NA	NA	NA	NA	NA	NA	NA	NA	NA
NR4A2	NA	NA	NA	NA	NA	x	x	x	3	2	157180944	157198860	-1	NA	NA	NA	NA	NA	NA	x	x	x
NTSR1	x	x	NA	NA	NA	x	NA	NA	3	20	61340189	61394123	1	NA	NA	NA	NA	NA	NA	NA	NA	NA
NUDT12	NA	x	NA	x	NA	x	NA	NA	3	5	102884556	102898494	-1	NA	NA	NA	NA	NA	NA	NA	NA	NA
NXN	x	x	NA	NA	NA	NA	NA	x	3	17	702581	883010	-1	NA	NA	NA	NA	NA	NA	NA	NA	NA
ODF2L	x	x	NA	NA	NA	NA	NA	x	3	1	86786611	86862025	-1	NA	NA	NA	NA	NA	NA	NA	NA	NA
OR10V1	NA	NA	x	x	NA	NA	x	NA	3	11	59480296	59481337	-1	NA	NA	NA	NA	NA	NA	NA	NA	NA
OSBPL11	NA	NA	x	x	NA	NA	x	NA	3	3	125247702	125313934	-1	NA	NA	NA	NA	NA	NA	NA	NA	NA
PARVB	x	x	NA	NA	NA	x	NA	NA	3	22	44395091	44565106	1	NA	NA	NA	NA	NA	NA	NA	NA	NA
PATL1	NA	NA	x	x	NA	NA	x	NA	3	11	59404189	59436471	-1	NA	NA	NA	NA	NA	NA	NA	NA	NA
PCSK5	x	x	NA	NA	NA	x	NA	NA	3	9	78505560	78977255	1	x	NA	NA	NA	NA	NA	NA	NA	NA
PDE4B	x	NA	NA	NA	x	x	NA	NA	3	1	66258197	66840259	1	NA	NA	NA	NA	NA	NA	NA	x	NA
PDE9A	x	NA	x	NA	NA	x	NA	NA	3	21	44073746	44195619	1	NA	NA	NA	NA	NA	NA	NA	NA	NA
PERP	x	x	NA	NA	NA	x	NA	NA	3	6	138411923	138428648	-1	NA	NA	NA	NA	NA	NA	NA	NA	NA
PLCE1	x	x	NA	NA	NA	NA	x	NA	3	10	95753746	96088149	1	NA	NA	NA	NA	NA	NA	NA	NA	NA
PNPLA3	x	x	NA	NA	NA	x	NA	NA	3	22	44319619	44360368	1	NA	NA	NA	NA	NA	NA	NA	NA	NA
POLR3E	x	x	NA	NA	NA	x	NA	NA	3	16	22308730	22346424	1	NA	NA	NA	NA	NA	NA	NA	NA	NA
POM121L1P	x	NA	NA	NA	NA	x	x	NA	3	22	22981648	22986944	-1	NA	NA	NA	NA	NA	NA	NA	NA	NA
PPP1R11	NA	NA	x	x	NA	x	NA	NA	3	6	30034486	30038110	1	NA	NA	NA	NA	NA	NA	NA	NA	NA
PPP3R2	x	x	NA	NA	NA	NA	NA	x	3	9	104353897	104357283	-1	NA	NA	NA	NA	NA	NA	NA	NA	NA
PQLC1	NA	x	x	NA	NA	NA	x	NA	3	18	77662420	77711664	-1	NA	NA	NA	NA	NA	NA	NA	NA	NA
PRKCE	NA	NA	x	x	NA	x	NA	NA	3	2	45878484	46415129	1	NA	NA	NA	NA	NA	NA	NA	NA	NA
PSCA	x	NA	NA	NA	NA	x	NA	x	3	8	143751726	143764142	1	NA	NA	NA	NA	NA	NA	NA	NA	NA
RASSF5	x	NA	NA	NA	NA	x	x	NA	3	1	206680879	206762616	1	NA	NA	NA	NA	NA	NA	NA	NA	NA
RBM15B	x	x	NA	NA	NA	x	NA	NA	3	3	51428731	51435330	1	NA	NA	NA	NA	NA	NA	NA	NA	NA
RFX8	x	x	NA	NA	NA	NA	x	NA	3	2	101966891	102091165	-1	NA	NA	NA	NA	NA	NA	NA	NA	NA
RGL4	NA	x	x	NA	NA	x	NA	NA	3	22	24030323	24041363	1	NA	NA	NA	NA	NA	NA	NA	NA	NA
RNF123	x	x	NA	NA	NA	x	NA	NA	3	3	49726932	49758962	1	NA	NA	NA	NA	NA	NA	NA	NA	NA
RNF165	x	x	NA	NA	NA	x	NA	NA	3	18	43914187	44040783	1	NA	NA	NA	NA	NA	NA	NA	NA	NA
RNF20	x	x	NA	NA	NA	NA	NA	x	3	9	104296133	104325622	1	NA	NA	NA	NA	NA	NA	NA	NA	NA
RNF39	NA	NA	x	x	NA	x	NA	NA	3	6	30038043	30043664	-1	NA	NA	NA	NA	NA	NA	NA	NA	NA
RNMTL1	x	x	NA	NA	NA	NA	NA	x	3	17	685513	695749	1	NA	NA	NA	NA	NA	NA	NA	NA	NA
RP11-389E17.1	NA	NA	NA	NA	NA	x	x	x	3	4	178649911	178911904	1	NA	NA	NA	NA	NA	NA	NA	NA	NA
RP11-428C6.1	NA	NA	NA	NA	NA	x	x	x	3	5	72921983	73237818	1	NA	NA	NA	NA	NA	NA	NA	NA	NA
RP11-476E15.3	NA	NA	NA	x	NA	NA	x	x	3	10	97114703	97117003	-1	NA	NA	NA	NA	NA	NA	NA	NA	NA
RP11-613M10.9	x	NA	x	NA	NA	NA	x	NA	3	9	37588410	38068684	-1	NA	NA	NA	NA	NA	NA	NA	NA	NA
RPL36	NA	x	NA	x	NA	NA	x	NA	3	19	5690272	5691674	1	NA	NA	NA	NA	NA	NA	NA	NA	NA
SAFB	NA	x	NA	x	NA	NA	x	NA	3	19	5623147	5668488	1	NA	NA	NA	NA	x	x	x	NA	NA
SAMM50	x	x	NA	NA	NA	x	NA	NA	3	22	44351301	44406411	1	NA	NA	NA	NA	NA	NA	NA	NA	NA
SDK1	x	NA	x	NA	NA	NA	x	NA	3	7	3341080	4308632	1	NA	NA	NA	NA	NA	NA	NA	NA	NA
SDR42E2	x	x	NA	NA	NA	x	NA	NA	3	16	22178282	22192929	1	NA	NA	NA	NA	NA	NA	NA	NA	NA
SDSL	NA	NA	x	x	NA	NA	x	NA	3	12	113860216	113876080	1	NA	NA	NA	NA	NA	NA	NA	NA	NA
SHROOM3	NA	NA	NA	x	NA	x	x	NA	3	4	77356253	77704406	1	NA	NA	NA	NA	NA	NA	NA	NA	NA
SIK3	x	NA	x	NA	NA	x	NA	NA	3	11	116714118	116969137	-1	NA	NA	NA	NA	NA	NA	NA	NA	NA
SIX1	NA	NA	NA	NA	x	x	x	NA	3	14	61111415	61116180	-1	NA	NA	NA	NA	NA	NA	NA	NA	NA
SIX6	NA	NA	x	NA	x	x	NA	NA	3	14	60975869	60978527	1	x	NA	NA	NA	NA	NA	NA	NA	NA
SLC38A6	x	x	NA	NA	NA	x	NA	NA	3	14	61447832	61550450	1	NA	NA	NA	NA	NA	NA	NA	NA	NA
SLC3A1	x	x	NA	NA	NA	x	NA	NA	3	2	44502599	44548633	1	NA	NA	NA	NA	NA	NA	NA	NA	NA
SLC7A5	NA	NA	NA	x	NA	x	x	NA	3	16	87863622	87903125	-1	NA	NA	NA	NA	NA	NA	NA	NA	NA
SLCO4A1	x	x	NA	NA	NA	x	NA	NA	3	20	61273797	61317137	1	NA	NA	NA	NA	NA	NA	NA	NA	NA
SLN	x	x	NA	NA	NA	NA	x	NA	3	11	107578104	107590419	-1	NA	NA	NA	NA	NA	NA	NA	NA	NA
SLURP1	x	NA	NA	NA	NA	x	NA	x	3	8	143822362	143823829	-1	NA	NA	NA	NA	NA	NA	NA	NA	NA
SMC2	NA	NA	x	x	NA	NA	x	NA	3	9	106856541	106903698	1	NA	NA	NA	NA	NA	NA	NA	NA	NA
SNRNP200	x	NA	NA	NA	NA	x	NA	x	3	2	96940074	96971297	-1	NA	NA	NA	NA	NA	NA	NA	NA	NA
SNX29	NA	NA	x	x	NA	x	NA	NA	3	16	12146055	12668145	1	NA	NA	NA	NA	NA	NA	NA	NA	NA
SORBS1	NA	NA	NA	x	NA	NA	x	x	3	10	97071528	97321171	-1	NA	NA	NA	NA	NA	NA	NA	NA	NA
SPCS1	x	x	NA	NA	NA	x	NA	NA	3	3	52738971	52742182	1	NA	NA	NA	NA	NA	NA	NA	NA	NA
SRGAP2	x	NA	NA	NA	NA	x	x	NA	3	1	206516198	206637783	1	NA	NA	NA	NA	NA	NA	NA	NA	NA
STARD7	x	x	NA	NA	NA	NA	NA	x	3	2	96850597	96874563	-1	NA	NA	NA	NA	NA	NA	NA	NA	NA
STK32A	x	x	NA	NA	NA	x	NA	NA	3	5	146614526	146767415	1	NA	NA	NA	NA	NA	NA	NA	NA	NA
STRN3	x	x	NA	NA	NA	NA	x	NA	3	14	31363005	31495607	-1	NA	NA	NA	NA	NA	NA	NA	NA	NA
STX3	NA	NA	x	x	NA	NA	x	NA	3	11	59480929	59573354	1	NA	NA	NA	NA	NA	NA	NA	NA	NA
SUMF1	NA	NA	x	x	NA	x	NA	NA	3	3	3742498	4508965	-1	NA	NA	NA	NA	NA	NA	NA	NA	NA
TEC	x	NA	NA	NA	NA	x	NA	x	3	4	48137800	48271881	-1	NA	x	NA	NA	x	NA	NA	NA	NA
TEX19	x	x	NA	NA	NA	x	NA	NA	3	17	80317123	80321652	1	NA	NA	NA	NA	NA	NA	NA	NA	NA
TMEM132B	x	x	NA	NA	NA	NA	x	NA	3	12	125671382	126146917	1	NA	NA	NA	NA	NA	NA	NA	NA	NA
TMEM146	NA	x	NA	x	NA	NA	x	NA	3	19	5720688	5778745	1	NA	NA	NA	NA	NA	NA	NA	NA	NA
TMEM171	NA	NA	x	x	NA	NA	NA	x	3	5	72416119	72427644	1	NA	NA	NA	NA	NA	NA	NA	NA	NA
TNS1	x	x	NA	NA	NA	NA	x	NA	3	2	218664512	218867718	-1	x	NA	NA	NA	NA	NA	NA	NA	NA
TRIM31	NA	NA	x	x	NA	x	NA	NA	3	6	30070674	30080883	-1	NA	NA	NA	NA	NA	NA	NA	NA	NA
TRPS1	x	x	NA	NA	NA	NA	NA	x	3	8	116420724	116821899	-1	NA	NA	NA	NA	NA	NA	NA	NA	NA
TSGA10	NA	NA	NA	NA	NA	x	x	x	3	2	99613724	99771427	-1	NA	NA	NA	NA	NA	NA	NA	NA	NA
TUSC5	x	NA	NA	x	NA	x	NA	NA	3	17	1182957	1204281	1	NA	NA	NA	NA	NA	NA	NA	NA	NA
TXNDC9	NA	NA	NA	NA	NA	x	x	x	3	2	99921090	99957165	-1	NA	NA	NA	NA	NA	NA	NA	NA	NA
UBA7	x	x	NA	NA	NA	x	NA	NA	3	3	49842640	49851379	-1	NA	NA	NA	NA	NA	NA	NA	NA	NA
UTS2R	x	x	NA	NA	NA	x	NA	NA	3	17	80332153	80333462	1	NA	NA	NA	NA	NA	NA	NA	NA	NA
VPRBP	x	x	NA	NA	NA	x	NA	NA	3	3	51433298	51534010	-1	NA	NA	NA	NA	NA	NA	NA	NA	NA
WSCD1	x	x	NA	NA	NA	NA	x	NA	3	17	5973934	6027745	1	NA	NA	NA	NA	NA	NA	NA	NA	NA
XYLB	NA	NA	NA	NA	NA	x	x	x	3	3	38388251	38462839	1	NA	NA	NA	NA	NA	NA	NA	NA	NA
ZNF189	x	NA	NA	NA	NA	NA	x	x	3	9	104161155	104172942	1	NA	NA	NA	NA	NA	NA	NA	NA	NA
ZNF671	x	x	NA	NA	NA	x	NA	NA	3	19	58231120	58238995	-1	NA	NA	NA	NA	NA	NA	NA	NA	NA
ZNRD1	NA	NA	x	x	NA	x	NA	NA	3	6	30026676	30032686	1	NA	NA	NA	NA	NA	NA	NA	NA	NA
AANAT	NA	NA	NA	NA	NA	x	x	NA	2	17	74449433	74466198	1	NA	NA	NA	NA	NA	NA	NA	NA	NA
AB126081.1	NA	NA	NA	NA	NA	x	x	NA	2	21	43218387	43230831	-1	NA	NA	NA	NA	NA	NA	NA	NA	NA
AC020916.1	NA	NA	NA	NA	NA	x	x	NA	2	19	13948620	13951000	-1	NA	NA	NA	NA	NA	NA	NA	NA	NA
AC022431.2	NA	NA	NA	NA	NA	x	x	NA	2	5	55807394	55902059	-1	NA	NA	NA	NA	NA	NA	NA	NA	NA
AC090579.1	NA	NA	NA	x	NA	x	NA	NA	2	8	107282473	107764922	1	NA	NA	NA	NA	NA	NA	NA	NA	NA
AC090699.1	NA	NA	NA	NA	NA	x	x	NA	2	17	74553852	74561430	1	NA	NA	NA	NA	NA	NA	NA	NA	NA
AC092037.3	x	NA	NA	NA	NA	x	NA	NA	2	3	51422765	51426520	1	NA	NA	NA	NA	NA	NA	NA	NA	NA
AC096920.1	x	NA	NA	NA	NA	x	NA	NA	2	3	50595463	50605223	-1	NA	NA	NA	NA	NA	NA	NA	NA	NA
AC124287.1	x	NA	NA	NA	NA	x	NA	NA	2	17	80479942	80481856	-1	NA	NA	NA	NA	NA	NA	NA	NA	NA
AC124287.2	x	NA	NA	NA	NA	x	NA	NA	2	17	80443977	80445963	-1	NA	NA	NA	NA	NA	NA	NA	NA	NA
AC130885.2	NA	NA	NA	NA	x	x	NA	NA	2	3	87317978	87321499	1	NA	NA	NA	NA	NA	NA	NA	NA	NA
AC132217.1	NA	NA	NA	NA	NA	x	x	NA	2	11	2161874	2169037	1	NA	NA	NA	NA	NA	NA	NA	NA	NA
AC145123.1	x	NA	NA	NA	NA	x	NA	NA	2	8	143738874	143751401	-1	NA	NA	NA	NA	NA	NA	NA	NA	NA
ADAMTSL3	NA	NA	x	NA	NA	x	NA	NA	2	15	84322838	84708594	1	x	NA	NA	NA	NA	NA	NA	NA	NA
ADCY7	NA	NA	NA	NA	NA	x	NA	x	2	16	50300462	50352046	1	NA	NA	NA	NA	NA	NA	NA	x	NA
AEBP1	NA	NA	x	NA	NA	NA	x	NA	2	7	44143960	44154161	1	NA	NA	NA	NA	NA	NA	NA	NA	NA
AF165138.7	x	NA	NA	NA	NA	x	NA	NA	2	21	15954509	16031142	-1	NA	NA	NA	NA	NA	NA	NA	NA	NA
AGA	NA	NA	NA	NA	NA	NA	x	x	2	4	178351924	178363657	-1	NA	NA	NA	NA	NA	NA	NA	NA	NA
AGPAT4	NA	NA	x	NA	NA	x	NA	NA	2	6	161551011	161695093	-1	NA	NA	NA	NA	NA	NA	NA	NA	NA
AGR3	NA	NA	NA	NA	NA	x	x	NA	2	7	16899029	16921611	-1	NA	NA	NA	NA	NA	NA	NA	NA	NA
AHRR	NA	NA	NA	x	NA	NA	x	NA	2	5	304291	438406	1	NA	NA	NA	NA	NA	NA	NA	NA	NA
AKAP6	x	NA	NA	NA	NA	NA	NA	x	2	14	32798523	33300567	1	NA	NA	NA	NA	NA	NA	NA	NA	NA
AL109942.1	NA	NA	x	NA	NA	x	NA	NA	2	6	161554628	161568749	1	NA	NA	NA	NA	NA	NA	NA	NA	NA
AL133168.2	x	NA	NA	NA	NA	x	NA	NA	2	14	97409916	97411731	1	NA	NA	NA	NA	NA	NA	NA	NA	NA
AL136115.1	NA	NA	NA	NA	NA	x	x	NA	2	1	32379174	32380745	1	NA	NA	NA	NA	NA	NA	NA	NA	NA
AL355075.1	NA	NA	NA	NA	NA	x	x	NA	2	14	20947843	20948404	-1	NA	NA	NA	NA	NA	NA	NA	NA	NA
AL691429.1	NA	NA	x	NA	NA	x	NA	NA	2	10	134777219	134778714	-1	NA	NA	NA	NA	NA	NA	NA	NA	NA
ALDH18A1	NA	NA	NA	x	NA	NA	NA	x	2	10	97365696	97416463	-1	NA	NA	NA	NA	NA	NA	NA	NA	NA
ALG2	NA	NA	x	NA	NA	NA	NA	x	2	9	101978708	101984238	-1	NA	NA	NA	NA	NA	NA	NA	NA	NA
ANKRA2	NA	NA	NA	NA	NA	x	NA	x	2	5	72848160	72861511	-1	NA	NA	NA	NA	NA	NA	NA	NA	NA
ANKRD23	NA	NA	NA	NA	NA	NA	x	x	2	2	97490263	97523671	-1	NA	NA	NA	NA	NA	NA	NA	NA	NA
ANKRD36	NA	NA	x	NA	NA	NA	NA	x	2	2	97779233	97930258	1	NA	NA	NA	NA	NA	NA	NA	NA	NA
ANKRD39	NA	NA	NA	NA	NA	NA	x	x	2	2	97502348	97523832	-1	NA	NA	NA	NA	NA	NA	NA	NA	NA
ANO7	NA	NA	x	NA	NA	x	NA	NA	2	2	242127924	242164792	1	NA	NA	NA	NA	NA	NA	NA	NA	NA
AP001619.1	NA	NA	NA	NA	NA	x	x	NA	2	21	43313829	43315499	-1	NA	NA	NA	NA	NA	NA	NA	NA	NA
AP3B1	NA	x	NA	NA	NA	x	NA	NA	2	5	77296349	77590579	-1	NA	NA	NA	NA	NA	NA	NA	NA	NA
APEX1	NA	NA	NA	NA	NA	x	x	NA	2	14	20923354	20925933	1	NA	NA	NA	NA	NA	NA	NA	NA	NA
APLF	x	NA	NA	NA	NA	NA	x	NA	2	2	68694693	68858004	1	NA	NA	NA	NA	NA	NA	NA	NA	NA
ARHGAP25	x	NA	NA	NA	NA	NA	x	NA	2	2	68906733	69053965	1	NA	NA	NA	NA	NA	NA	NA	NA	NA
ARMS2	NA	NA	NA	NA	NA	x	x	NA	2	10	124214169	124216868	1	NA	NA	NA	NA	NA	NA	NA	NA	NA
ASAP1	NA	NA	NA	x	NA	NA	x	NA	2	8	131064353	131455906	-1	NA	NA	NA	NA	NA	NA	NA	NA	NA
ASGR2	NA	NA	NA	NA	NA	NA	x	x	2	17	7004641	7018292	-1	NA	NA	NA	NA	NA	NA	NA	x	NA
ASNA1	NA	x	NA	NA	NA	x	NA	NA	2	19	12848306	12859137	1	NA	NA	NA	NA	NA	NA	NA	NA	NA
ASPA	NA	NA	x	NA	NA	NA	x	NA	2	17	3377404	3406713	1	NA	NA	NA	NA	NA	NA	NA	NA	NA
BAD	NA	NA	NA	x	NA	NA	x	NA	2	11	64037302	64052176	-1	NA	NA	x	x	NA	x	x	NA	NA
BANP	NA	NA	NA	x	NA	NA	x	NA	2	16	87984042	88152028	1	NA	NA	NA	NA	NA	NA	NA	NA	NA
BAZ2B	x	NA	NA	NA	NA	x	NA	NA	2	2	160175490	160473203	-1	NA	NA	NA	NA	NA	NA	NA	NA	NA
BCS1L	NA	NA	NA	x	NA	x	NA	NA	2	2	219523487	219528166	1	NA	NA	NA	NA	NA	NA	NA	NA	NA
BEST2	NA	x	NA	NA	NA	x	NA	NA	2	19	12863407	12869269	1	NA	NA	NA	NA	NA	NA	NA	NA	NA
BIN1	NA	NA	NA	x	NA	x	NA	NA	2	2	127805603	127864931	-1	NA	NA	NA	NA	NA	NA	NA	NA	NA
BMP2K	NA	NA	NA	NA	x	x	NA	NA	2	4	79697496	79837526	1	NA	NA	NA	NA	NA	NA	NA	NA	NA
BTBD11	NA	NA	NA	NA	NA	NA	x	x	2	12	107712190	108053419	1	NA	NA	NA	NA	NA	NA	NA	NA	NA
BTF3	NA	NA	NA	NA	NA	x	NA	x	2	5	72794233	72801460	1	NA	NA	NA	NA	NA	NA	NA	NA	NA
BUD13	NA	NA	NA	NA	NA	x	x	NA	2	11	116618886	116643704	-1	NA	NA	NA	NA	NA	NA	NA	NA	NA
C10orf115	NA	NA	NA	x	NA	x	NA	NA	2	10	23492745	23539610	-1	NA	NA	NA	NA	NA	NA	NA	NA	NA
C10orf67	NA	NA	NA	x	NA	x	NA	NA	2	10	23556124	23633774	-1	NA	NA	NA	NA	NA	NA	NA	NA	NA
C11orf20	NA	NA	NA	x	NA	NA	x	NA	2	11	64067863	64072242	1	NA	NA	NA	NA	NA	NA	NA	NA	NA
C14orf37	NA	NA	x	NA	NA	x	NA	NA	2	14	58470774	58764857	-1	NA	NA	NA	NA	NA	NA	NA	NA	NA
C14orf38	NA	NA	NA	NA	NA	x	x	NA	2	14	59971801	60043549	-1	NA	NA	NA	NA	NA	NA	NA	NA	NA
C16orf73	NA	NA	NA	x	NA	NA	x	NA	2	16	1883984	1934295	-1	NA	NA	NA	NA	NA	NA	NA	NA	NA
C17orf100	NA	x	NA	NA	NA	NA	x	NA	2	17	6554971	6556593	1	NA	NA	NA	NA	NA	NA	NA	NA	NA
C17orf76	NA	NA	NA	NA	NA	x	x	NA	2	17	16344891	16395467	-1	NA	NA	NA	NA	NA	NA	NA	NA	NA
C17orf87	NA	NA	NA	NA	NA	x	x	NA	2	17	5113705	5138137	-1	NA	NA	NA	NA	NA	NA	NA	NA	NA
C19orf57	NA	NA	NA	NA	NA	x	x	NA	2	19	13993168	14016909	-1	NA	NA	NA	NA	NA	NA	NA	NA	NA
C1orf123	x	NA	NA	NA	NA	x	NA	NA	2	1	53679771	53686289	-1	NA	NA	NA	NA	NA	NA	NA	NA	NA
C22orf24	NA	NA	x	NA	NA	NA	x	NA	2	22	32329507	32341504	-1	NA	NA	NA	NA	NA	NA	NA	NA	NA
C22orf34	NA	NA	NA	x	NA	x	NA	NA	2	22	49808176	50051190	-1	NA	NA	NA	NA	NA	NA	NA	NA	NA
C2CD2	NA	NA	NA	NA	NA	x	x	NA	2	21	43305221	43373999	-1	NA	NA	NA	NA	NA	NA	NA	NA	NA
C3orf62	NA	x	NA	NA	NA	NA	x	NA	2	3	49306035	49315342	-1	NA	NA	NA	NA	NA	NA	NA	NA	NA
C9orf96	NA	x	NA	NA	NA	x	NA	NA	2	9	136243117	136271220	1	NA	NA	NA	NA	NA	NA	NA	NA	NA
CACNA1C	NA	NA	NA	NA	NA	NA	x	x	2	12	2079952	2807115	1	NA	NA	NA	NA	NA	NA	NA	NA	NA
CACNA1H	NA	NA	NA	NA	NA	x	x	NA	2	16	1203241	1271771	1	NA	NA	NA	NA	NA	NA	NA	NA	NA
CACNB1	NA	NA	NA	x	NA	NA	x	NA	2	17	37329709	37353955	-1	NA	NA	NA	NA	NA	NA	NA	NA	NA
CACNG6	NA	x	NA	NA	NA	NA	x	NA	2	19	54495542	54515923	1	NA	NA	NA	NA	NA	NA	NA	NA	NA
CACNG7	NA	x	NA	NA	NA	NA	x	NA	2	19	54412589	54447195	1	NA	NA	NA	NA	NA	NA	NA	NA	NA
CACNG8	NA	x	NA	NA	NA	NA	x	NA	2	19	54466294	54493469	1	NA	NA	NA	NA	NA	NA	NA	NA	NA
CALD1	NA	NA	NA	x	NA	NA	x	NA	2	7	134429003	134655479	1	NA	NA	NA	NA	NA	NA	NA	NA	NA
CALR	NA	x	NA	NA	NA	x	NA	NA	2	19	13049414	13055304	1	NA	NA	NA	NA	NA	NA	NA	NA	NA
CAMKV	NA	x	NA	NA	NA	x	NA	NA	2	3	49895421	49907655	-1	NA	NA	NA	NA	NA	NA	NA	NA	NA
CC2D1A	NA	NA	NA	NA	NA	x	x	NA	2	19	14016956	14041693	1	NA	NA	NA	NA	NA	NA	NA	NA	NA
CCDC127	NA	NA	NA	x	NA	NA	x	NA	2	5	204872	218330	-1	NA	NA	NA	NA	NA	NA	NA	NA	NA
CCDC25	NA	NA	NA	NA	NA	x	x	NA	2	8	27590835	27630170	-1	NA	NA	NA	NA	NA	NA	NA	NA	NA
CCDC33	NA	NA	NA	x	NA	NA	x	NA	2	15	74509613	74628811	1	NA	NA	NA	NA	NA	NA	NA	NA	NA
CCDC36	NA	x	NA	NA	NA	NA	x	NA	2	3	49235861	49295537	1	NA	NA	NA	NA	NA	NA	NA	NA	NA
CCDC81	NA	x	NA	NA	NA	x	NA	NA	2	11	86085778	86134151	1	NA	NA	NA	NA	NA	NA	NA	NA	NA
CCDC93	NA	NA	NA	x	NA	NA	x	NA	2	2	118673054	118771709	-1	NA	NA	NA	NA	NA	NA	NA	NA	NA
CCNB1	NA	NA	NA	NA	NA	NA	x	x	2	5	68462837	68474072	1	NA	NA	NA	NA	NA	NA	NA	NA	NA
CD163	NA	NA	x	NA	NA	x	NA	NA	2	12	7623409	7656489	-1	NA	NA	NA	NA	NA	NA	NA	NA	NA
CDA	NA	NA	x	NA	NA	x	NA	NA	2	1	20915441	20945401	1	NA	NA	NA	NA	NA	NA	NA	NA	NA
CDH23	NA	NA	NA	NA	NA	x	x	NA	2	10	73156691	73575702	1	NA	NA	NA	NA	NA	NA	NA	NA	NA
CDH4	NA	x	NA	NA	NA	x	NA	NA	2	20	59827559	60512307	1	NA	NA	NA	NA	NA	NA	NA	NA	NA
CDHR2	NA	NA	NA	NA	NA	NA	x	x	2	5	175969512	176022975	1	NA	NA	NA	NA	NA	NA	NA	NA	NA
CDKN1A	NA	x	NA	NA	NA	NA	x	NA	2	6	36644305	36655116	1	NA	NA	NA	x	NA	x	x	NA	NA
CEP63	NA	NA	NA	NA	NA	NA	x	x	2	3	134204585	134293859	1	NA	NA	NA	NA	NA	NA	NA	NA	NA
CHMP2B	NA	NA	NA	NA	x	x	NA	NA	2	3	87276421	87304698	1	NA	NA	NA	NA	NA	NA	NA	NA	NA
CHN1	x	NA	NA	NA	NA	x	NA	NA	2	2	175664091	175870097	-1	NA	NA	NA	NA	NA	NA	NA	NA	NA
CHN2	NA	NA	x	NA	NA	x	NA	NA	2	7	29186185	29553944	1	NA	NA	NA	NA	NA	NA	NA	NA	NA
CIAO1	NA	NA	NA	NA	NA	x	NA	x	2	2	96931870	96939087	1	NA	NA	NA	NA	NA	NA	NA	NA	NA
CLDN14	NA	x	NA	NA	NA	x	NA	NA	2	21	37832919	37948867	-1	NA	NA	NA	NA	NA	NA	NA	NA	NA
CNNM3	NA	NA	NA	NA	NA	NA	x	x	2	2	97481982	97499648	1	NA	NA	NA	NA	NA	NA	NA	NA	NA
CNNM4	NA	NA	NA	NA	NA	NA	x	x	2	2	97426639	97477628	1	NA	NA	NA	NA	NA	NA	NA	NA	NA
CNTN5	NA	NA	NA	NA	NA	x	NA	x	2	11	98891683	100229616	1	NA	NA	NA	NA	x	NA	NA	NA	NA
COL22A1	NA	NA	NA	NA	NA	x	x	NA	2	8	139600478	139926249	-1	NA	NA	NA	NA	NA	NA	NA	NA	NA
CORO1C	NA	NA	x	NA	NA	NA	NA	x	2	12	109038891	109125295	-1	NA	NA	NA	NA	NA	NA	NA	NA	NA
CPAMD8	NA	NA	NA	NA	NA	x	x	NA	2	19	17003758	17137625	-1	NA	NA	NA	NA	NA	NA	NA	NA	NA
CPNE5	NA	x	NA	NA	NA	NA	x	NA	2	6	36708552	36807778	-1	NA	NA	NA	NA	NA	NA	NA	NA	NA
CPT2	x	NA	NA	NA	NA	x	NA	NA	2	1	53662101	53679869	1	NA	NA	NA	NA	NA	NA	NA	NA	NA
CRK	NA	NA	NA	x	NA	x	NA	NA	2	17	1323983	1359552	-1	NA	x	x	x	NA	x	NA	NA	NA
CSMD3	NA	NA	x	NA	NA	x	NA	NA	2	8	113235157	114449328	-1	NA	NA	NA	NA	NA	NA	NA	NA	NA
CT62	NA	NA	NA	NA	NA	x	x	NA	2	15	71402589	71407839	-1	NA	NA	NA	NA	NA	NA	NA	NA	NA
CTC-236F12.4	NA	NA	NA	NA	NA	x	x	NA	2	5	55753622	55777773	-1	NA	NA	NA	NA	NA	NA	NA	NA	NA
CTNND2	NA	NA	NA	NA	NA	x	x	NA	2	5	10971952	11904155	-1	NA	NA	NA	NA	NA	NA	NA	NA	NA
CTNS	NA	NA	x	NA	NA	NA	x	NA	2	17	3539762	3564836	1	NA	NA	NA	NA	NA	NA	NA	NA	NA
CYB5R2	NA	NA	NA	NA	NA	x	x	NA	2	11	7686331	7698453	-1	NA	NA	NA	NA	NA	NA	NA	NA	NA
CYP11A1	NA	NA	NA	x	NA	NA	x	NA	2	15	74630100	74660081	-1	NA	NA	NA	NA	x	NA	NA	x	x
CYP27A1	NA	NA	NA	x	NA	x	NA	NA	2	2	219646472	219680016	1	NA	NA	NA	NA	NA	NA	NA	NA	NA
CYP46A1	NA	NA	NA	NA	NA	x	x	NA	2	14	100150654	100193637	1	NA	NA	NA	NA	NA	NA	NA	NA	NA
CYTIP	NA	NA	NA	NA	NA	NA	x	x	2	2	158271131	158345473	-1	NA	NA	NA	NA	NA	NA	NA	NA	NA
DAG1	NA	x	NA	NA	NA	x	NA	NA	2	3	49506146	49573048	1	NA	NA	x	NA	NA	x	x	NA	NA
DBNL	NA	NA	x	NA	NA	NA	x	NA	2	7	44084232	44109055	1	NA	NA	NA	NA	NA	NA	NA	NA	NA
DMBT1	NA	NA	NA	NA	NA	x	x	NA	2	10	124320181	124403252	1	NA	NA	NA	NA	NA	NA	NA	NA	NA
DNAH11	NA	NA	x	NA	NA	x	NA	NA	2	7	21582833	21941457	1	NA	NA	NA	NA	NA	NA	NA	NA	NA
DNAJC4	NA	NA	NA	x	NA	NA	x	NA	2	11	63997750	64001758	1	NA	NA	NA	NA	NA	NA	NA	NA	NA
DNASE2	NA	x	NA	NA	NA	x	NA	NA	2	19	12986023	12992335	-1	NA	NA	NA	NA	NA	NA	NA	NA	NA
DOCK4	NA	NA	NA	NA	NA	x	x	NA	2	7	111366168	111846466	-1	NA	NA	NA	NA	NA	NA	NA	NA	NA
DPP6	NA	NA	NA	NA	NA	x	NA	x	2	7	153584182	154685995	1	NA	NA	NA	NA	NA	NA	NA	NA	NA
DPP9	NA	NA	NA	NA	NA	NA	x	x	2	19	4675238	4723875	-1	NA	NA	NA	NA	NA	NA	NA	NA	NA
DRD1	NA	NA	NA	NA	NA	x	NA	x	2	5	174867675	174871163	-1	NA	NA	NA	NA	NA	NA	NA	x	NA
DUXA	NA	x	NA	NA	NA	NA	x	NA	2	19	57663094	57678856	-1	NA	NA	NA	NA	NA	NA	NA	NA	NA
DYSF	NA	x	NA	NA	NA	x	NA	NA	2	2	71680852	71913898	1	NA	NA	NA	NA	NA	NA	NA	NA	NA
EDARADD	NA	NA	NA	NA	NA	x	x	NA	2	1	236511562	236648026	1	NA	NA	NA	NA	NA	NA	NA	NA	NA
EIF4E1B	NA	NA	NA	NA	NA	NA	x	x	2	5	176057683	176073642	1	NA	NA	NA	NA	NA	NA	NA	NA	NA
ELF3	NA	NA	NA	NA	NA	x	x	NA	2	1	201977073	201986316	1	NA	NA	NA	NA	NA	NA	NA	NA	NA
EML1	NA	NA	NA	NA	NA	x	x	NA	2	14	100239936	100408393	1	NA	NA	NA	NA	NA	NA	NA	NA	NA
ENAH	NA	NA	NA	x	NA	NA	x	NA	2	1	225677502	225840844	-1	NA	NA	NA	NA	NA	NA	NA	NA	NA
EPB41	NA	x	NA	NA	NA	x	NA	NA	2	1	29213603	29446553	1	NA	NA	NA	NA	NA	NA	NA	NA	NA
EPHB2	NA	x	NA	NA	NA	x	NA	NA	2	1	23037332	23241818	1	NA	NA	NA	NA	NA	NA	x	NA	NA
EPSTI1	NA	NA	NA	x	NA	x	NA	NA	2	13	43460524	43566407	-1	NA	NA	NA	NA	NA	NA	NA	NA	NA
ESCO2	NA	NA	NA	NA	NA	x	x	NA	2	8	27629466	27670157	1	NA	NA	NA	NA	NA	NA	NA	NA	NA
ESRRA	NA	NA	NA	x	NA	NA	x	NA	2	11	64073044	64084215	1	NA	NA	NA	x	NA	NA	x	x	NA
ETHE1	NA	NA	x	NA	NA	x	NA	NA	2	19	44010872	44031396	-1	NA	NA	NA	NA	NA	NA	NA	NA	NA
EXOC4	NA	NA	x	NA	NA	NA	x	NA	2	7	132937829	133751342	1	NA	NA	NA	NA	NA	NA	NA	NA	NA
F2RL3	NA	NA	NA	NA	NA	x	x	NA	2	19	16999826	17002830	1	NA	NA	NA	NA	NA	NA	NA	NA	NA
FAHD2A	NA	NA	NA	NA	NA	x	NA	x	2	2	96068469	96082364	1	NA	NA	NA	NA	NA	NA	NA	NA	NA
FAM178B	NA	NA	NA	NA	NA	NA	x	x	2	2	97541620	97684175	-1	NA	NA	NA	NA	NA	NA	NA	NA	NA
FAM196A	NA	NA	NA	x	NA	x	NA	NA	2	10	128933694	128994422	-1	NA	NA	NA	NA	NA	NA	NA	NA	NA
FAM65B	NA	NA	NA	x	NA	NA	NA	x	2	6	24804513	25042238	-1	NA	NA	NA	NA	NA	NA	NA	NA	NA
FARSA	NA	x	NA	NA	NA	x	NA	NA	2	19	13033284	13044558	-1	NA	NA	NA	NA	NA	NA	NA	NA	NA
FEM1A	NA	NA	NA	NA	NA	NA	x	x	2	19	4791728	4795571	1	NA	NA	NA	NA	NA	NA	NA	NA	NA
FER1L5	NA	NA	NA	NA	NA	NA	x	x	2	2	97308474	97370624	1	NA	NA	NA	NA	NA	NA	NA	NA	NA
FERMT3	NA	NA	NA	x	NA	NA	x	NA	2	11	63974150	63991354	1	NA	NA	NA	NA	NA	NA	NA	NA	NA
FGGY	NA	NA	NA	NA	NA	x	x	NA	2	1	59762467	60233347	1	NA	NA	NA	NA	NA	NA	NA	NA	NA
FIGN	NA	x	NA	NA	NA	NA	x	NA	2	2	164449906	164592522	-1	NA	NA	NA	NA	NA	NA	NA	NA	NA
FKBP2	NA	NA	NA	x	NA	NA	x	NA	2	11	64008475	64011604	1	NA	NA	NA	NA	NA	NA	NA	NA	NA
FLRT1	NA	NA	NA	x	NA	NA	x	NA	2	11	63870660	63886645	1	NA	NA	NA	NA	NA	NA	NA	NA	NA
FMOD	NA	NA	NA	NA	NA	x	x	NA	2	1	203309753	203320617	-1	NA	NA	NA	NA	NA	NA	NA	NA	NA
FOLR1	NA	NA	NA	NA	NA	x	x	NA	2	11	71900602	71907345	1	NA	NA	NA	NA	NA	NA	NA	NA	NA
FOLR2	NA	NA	NA	NA	NA	x	x	NA	2	11	71927645	71932994	1	NA	NA	NA	NA	NA	NA	NA	NA	NA
FOLR3	NA	NA	NA	NA	NA	x	x	NA	2	11	71825915	71850936	1	NA	NA	NA	NA	NA	NA	NA	NA	NA
FOXO1	NA	NA	NA	NA	NA	x	x	NA	2	13	41129817	41240734	-1	NA	NA	NA	NA	NA	NA	NA	NA	NA
FRAS1	x	NA	NA	NA	NA	x	NA	NA	2	4	78978724	79465423	1	NA	NA	NA	NA	NA	NA	NA	NA	NA
FRYL	NA	NA	NA	NA	x	NA	NA	x	2	4	48499378	48782339	-1	NA	NA	NA	NA	NA	NA	NA	NA	NA
FSIP1	NA	NA	x	NA	NA	x	NA	NA	2	15	39892232	40075039	-1	NA	NA	NA	NA	NA	NA	NA	NA	NA
GABRB1	NA	NA	NA	NA	NA	x	NA	x	2	4	46995740	47428461	1	NA	NA	NA	NA	NA	NA	NA	NA	NA
GALNT11	NA	NA	NA	x	NA	x	NA	NA	2	7	151722759	151819425	1	NA	NA	NA	NA	NA	NA	NA	NA	NA
GALNT14	NA	NA	x	NA	NA	NA	x	NA	2	2	31133333	31378068	-1	NA	NA	NA	NA	NA	NA	NA	NA	NA
GAS7	x	NA	NA	NA	NA	x	NA	NA	2	17	9813926	10101868	-1	NA	NA	NA	NA	NA	NA	NA	NA	NA
GCDH	NA	x	NA	NA	NA	x	NA	NA	2	19	13001974	13010783	1	NA	NA	NA	NA	NA	NA	NA	NA	NA
GCK	NA	NA	x	NA	NA	NA	x	NA	2	7	44183872	44237769	-1	NA	NA	NA	x	x	NA	x	NA	NA
GLRB	NA	NA	x	NA	NA	NA	NA	x	2	4	157997209	158093242	1	NA	NA	NA	NA	NA	NA	NA	NA	NA
GOLPH3	NA	NA	NA	NA	NA	x	x	NA	2	5	32124810	32174456	-1	NA	NA	NA	NA	NA	NA	NA	NA	NA
GPD1L	x	NA	NA	NA	NA	NA	NA	x	2	3	32147181	32210205	1	NA	NA	NA	NA	NA	NA	NA	NA	NA
GPD2	NA	NA	NA	NA	NA	x	NA	x	2	2	157291802	157470247	1	NA	NA	NA	NA	NA	NA	NA	NA	NA
GPI	NA	NA	x	NA	NA	NA	x	NA	2	19	34855645	34893318	1	NA	NA	NA	NA	NA	NA	NA	NA	NA
GPR114	NA	NA	NA	NA	NA	NA	x	x	2	16	57576550	57625593	1	NA	NA	NA	NA	NA	NA	NA	NA	NA
GPR137	NA	NA	NA	x	NA	NA	x	NA	2	11	64037534	64056972	1	NA	NA	NA	NA	NA	NA	NA	NA	NA
GPRIN1	NA	NA	NA	NA	NA	NA	x	x	2	5	176022803	176037134	-1	NA	NA	NA	NA	NA	NA	NA	NA	NA
GRIA2	NA	NA	x	NA	NA	NA	NA	x	2	4	158125334	158287227	1	NA	NA	NA	NA	NA	NA	NA	NA	NA
GRID1	NA	NA	x	NA	NA	x	NA	NA	2	10	87359312	88126250	-1	NA	NA	NA	NA	NA	NA	NA	NA	NA
GRK5	NA	NA	NA	NA	NA	x	x	NA	2	10	120967101	121215131	1	NA	NA	NA	NA	NA	NA	NA	NA	NA
GTF2H2C	NA	NA	NA	NA	NA	NA	x	x	2	5	68856035	68890550	1	NA	NA	NA	NA	NA	NA	NA	NA	NA
GTF2I	NA	NA	NA	x	NA	x	NA	NA	2	7	74071994	74175026	1	NA	NA	NA	NA	NA	NA	NA	x	x
GTF2IRD2	NA	NA	NA	x	NA	x	NA	NA	2	7	74210483	74267847	-1	NA	NA	NA	NA	NA	NA	NA	NA	NA
HDLBP	NA	NA	NA	x	NA	x	NA	NA	2	2	242166679	242256476	-1	NA	NA	NA	NA	NA	NA	NA	NA	NA
HEATR1	NA	NA	NA	NA	NA	x	x	NA	2	1	236712305	236767804	-1	NA	NA	NA	NA	NA	NA	NA	NA	NA
HEATR2	NA	NA	NA	x	NA	x	NA	NA	2	7	766338	829190	1	NA	NA	NA	NA	NA	NA	NA	NA	NA
HEG1	NA	NA	NA	NA	x	NA	x	NA	2	3	124684554	124774802	-1	NA	NA	NA	NA	NA	NA	NA	NA	NA
HEY1	NA	x	NA	NA	NA	NA	x	NA	2	8	80676245	80680098	-1	NA	NA	NA	NA	NA	NA	NA	NA	NA
HOOK2	NA	x	NA	NA	NA	x	NA	NA	2	19	12873817	12886434	-1	NA	NA	NA	NA	NA	NA	NA	NA	NA
HRCT1	NA	NA	NA	NA	NA	x	x	NA	2	9	35906189	35907138	1	NA	NA	NA	NA	NA	NA	NA	NA	NA
HS3ST6	NA	NA	NA	x	NA	NA	x	NA	2	16	1961464	1968441	-1	NA	NA	NA	NA	NA	NA	NA	NA	NA
HSBP1L1	NA	x	NA	NA	NA	NA	x	NA	2	18	77724582	77730820	1	NA	NA	NA	NA	NA	NA	NA	NA	NA
HTRA1	NA	NA	NA	NA	NA	x	x	NA	2	10	124221041	124274424	1	NA	NA	NA	NA	NA	NA	NA	NA	NA
IFNG	NA	NA	NA	NA	NA	x	x	NA	2	12	68548548	68553527	-1	NA	x	x	NA	x	NA	NA	NA	x
IGF2	NA	NA	NA	NA	NA	x	x	NA	2	11	2150342	2182439	-1	NA	x	x	x	NA	NA	NA	NA	NA
IGF2AS	NA	NA	NA	NA	NA	x	x	NA	2	11	2161731	2169894	1	NA	NA	NA	NA	NA	NA	NA	NA	NA
IL26	NA	NA	NA	NA	NA	x	x	NA	2	12	68595131	68619601	-1	NA	NA	NA	NA	NA	NA	NA	NA	NA
INPPL1	NA	NA	NA	NA	NA	x	x	NA	2	11	71934745	71950149	1	NA	NA	NA	NA	NA	NA	NA	NA	NA
IP6K3	x	NA	NA	NA	NA	x	NA	NA	2	6	33689444	33714762	-1	NA	NA	NA	NA	NA	NA	NA	NA	NA
IPO9	NA	NA	NA	NA	NA	x	x	NA	2	1	201798269	201853422	1	NA	NA	NA	NA	NA	NA	NA	NA	NA
ITGB5	NA	NA	NA	NA	x	NA	x	NA	2	3	124480795	124606674	-1	NA	NA	NA	NA	NA	NA	NA	NA	NA
JKAMP	NA	NA	NA	NA	NA	x	x	NA	2	14	59951161	59972081	1	NA	NA	NA	NA	NA	NA	NA	NA	NA
JUNB	NA	x	NA	NA	NA	x	NA	NA	2	19	12902310	12904124	1	NA	NA	NA	NA	NA	NA	NA	NA	NA
KCNIP1	x	NA	NA	NA	NA	NA	x	NA	2	5	169780491	170163636	1	NA	NA	NA	NA	NA	NA	NA	NA	NA
KCNIP3	NA	NA	NA	NA	NA	x	NA	x	2	2	95963052	96051825	1	NA	NA	NA	NA	NA	NA	NA	NA	NA
KCNK4	NA	NA	NA	x	NA	NA	x	NA	2	11	64058774	64072241	1	NA	NA	NA	NA	NA	NA	NA	NA	NA
KCNMB1	x	NA	NA	NA	NA	NA	x	NA	2	5	169805168	169816681	-1	NA	NA	NA	NA	NA	NA	NA	NA	NA
KCNV2	NA	NA	NA	NA	NA	x	x	NA	2	9	2717239	2730037	1	NA	NA	NA	NA	NA	NA	NA	NA	NA
KDM1A	NA	x	NA	NA	NA	x	NA	NA	2	1	23345941	23410182	1	NA	NA	NA	NA	NA	NA	NA	NA	NA
KHDRBS1	NA	NA	NA	NA	NA	x	x	NA	2	1	32479430	32526451	1	NA	x	x	x	NA	x	x	NA	NA
KIAA0753	NA	x	NA	NA	NA	NA	x	NA	2	17	6481646	6544247	-1	NA	NA	NA	NA	NA	NA	NA	NA	NA
KIAA1310	NA	NA	NA	NA	NA	NA	x	x	2	2	97258907	97308524	-1	NA	NA	NA	NA	NA	NA	NA	NA	NA
KIAA1609	NA	NA	NA	NA	NA	x	NA	x	2	16	84509966	84538296	-1	NA	NA	NA	NA	NA	NA	NA	NA	NA
KIRREL3	NA	NA	x	NA	NA	x	NA	NA	2	11	126293254	126870405	-1	NA	NA	NA	NA	NA	NA	NA	NA	NA
KLF1	NA	x	NA	NA	NA	x	NA	NA	2	19	12995236	12998017	-1	NA	NA	NA	NA	NA	NA	NA	NA	NA
KLHL33	NA	NA	NA	NA	NA	x	x	NA	2	14	20896970	20903801	-1	NA	NA	NA	NA	NA	NA	NA	NA	NA
KRT18	NA	NA	NA	NA	NA	x	x	NA	2	12	53342655	53346684	1	NA	NA	NA	NA	NA	NA	NA	NA	NA
KRT78	NA	NA	NA	NA	NA	x	x	NA	2	12	53232746	53242778	-1	NA	NA	NA	NA	NA	NA	NA	NA	NA
KRT8	NA	NA	NA	NA	NA	x	x	NA	2	12	53290971	53298868	-1	NA	NA	NA	NA	NA	NA	NA	NA	NA
KRT8P11	NA	NA	x	NA	NA	NA	NA	x	2	9	102067394	102068893	1	NA	NA	NA	NA	NA	NA	NA	NA	NA
LACTBL1	NA	x	NA	NA	NA	x	NA	NA	2	1	23280239	23291797	-1	NA	NA	NA	NA	NA	NA	NA	NA	NA
LCP2	x	NA	NA	NA	NA	NA	x	NA	2	5	169673241	169725231	-1	NA	NA	x	x	NA	NA	NA	NA	NA
LDB2	NA	NA	NA	NA	NA	x	NA	x	2	4	16503164	16900432	-1	NA	NA	NA	NA	NA	NA	NA	NA	NA
LEMD2	x	NA	NA	NA	NA	x	NA	NA	2	6	33738979	33756913	-1	NA	NA	NA	NA	NA	NA	NA	NA	NA
LEPR	NA	x	NA	NA	NA	x	NA	NA	2	1	65886248	66107242	1	NA	x	x	x	x	NA	NA	NA	x
LGALS8	NA	NA	NA	NA	NA	x	x	NA	2	1	236681300	236716281	1	NA	NA	NA	NA	NA	NA	NA	NA	NA
LMAN2L	NA	NA	NA	NA	NA	NA	x	x	2	2	97371666	97405801	-1	NA	NA	NA	NA	NA	NA	NA	NA	NA
LMOD1	NA	NA	NA	NA	NA	x	x	NA	2	1	201865580	201915716	-1	NA	NA	NA	NA	NA	NA	NA	NA	NA
LPAR1	NA	NA	NA	NA	NA	x	x	NA	2	9	113635543	113800981	-1	x	NA	NA	NA	NA	NA	NA	NA	NA
LRP8	x	NA	NA	NA	NA	x	NA	NA	2	1	53711217	53793742	-1	NA	NA	NA	NA	NA	NA	NA	NA	NA
LRRC16A	NA	NA	NA	x	NA	x	NA	NA	2	6	25279306	25620758	1	NA	NA	NA	NA	NA	NA	NA	NA	NA
LRRC52	NA	x	NA	NA	NA	x	NA	NA	2	1	165513244	165533198	1	NA	NA	NA	NA	NA	NA	NA	NA	NA
LRTM1	NA	x	NA	NA	NA	NA	x	NA	2	3	54952264	55001115	-1	NA	NA	NA	NA	NA	NA	NA	NA	NA
LSM14A	NA	NA	x	NA	NA	x	NA	NA	2	19	34663352	34720420	1	NA	NA	NA	NA	NA	NA	NA	NA	NA
LTF	NA	NA	NA	x	NA	x	NA	NA	2	3	46477136	46526724	-1	NA	NA	NA	NA	NA	NA	NA	NA	NA
LYPD3	NA	NA	x	NA	NA	x	NA	NA	2	19	43964946	43969831	-1	NA	NA	NA	NA	NA	NA	NA	NA	NA
MACROD1	NA	NA	NA	x	NA	NA	x	NA	2	11	63766030	63933578	-1	NA	NA	NA	NA	NA	NA	NA	NA	NA
MAD1L1	x	NA	NA	NA	NA	x	NA	NA	2	7	1855383	2272878	-1	NA	NA	NA	NA	NA	NA	NA	NA	NA
MAGOH	x	NA	NA	NA	NA	x	NA	NA	2	1	53692564	53704282	-1	NA	NA	NA	NA	NA	NA	NA	NA	NA
MAL	NA	NA	NA	NA	NA	x	NA	x	2	2	95691422	95719737	1	NA	NA	NA	NA	NA	NA	NA	NA	NA
MARVELD2	NA	NA	NA	NA	NA	NA	x	x	2	5	68710939	68740157	1	NA	NA	NA	NA	NA	NA	NA	NA	NA
MAST1	NA	x	NA	NA	NA	x	NA	NA	2	19	12949259	12985765	1	NA	NA	NA	NA	NA	NA	NA	NA	NA
MCTP1	NA	NA	NA	x	NA	x	NA	NA	2	5	94039446	94620279	-1	NA	NA	NA	NA	NA	NA	NA	NA	NA
ME3	NA	x	NA	NA	NA	x	NA	NA	2	11	86152150	86383678	-1	NA	NA	NA	NA	NA	NA	NA	NA	NA
MECR	NA	x	NA	NA	NA	x	NA	NA	2	1	29519385	29557454	-1	NA	NA	NA	NA	NA	NA	NA	NA	NA
MED22	NA	x	NA	NA	NA	x	NA	NA	2	9	136205160	136214986	-1	NA	NA	NA	NA	NA	NA	NA	NA	NA
MED31	NA	x	NA	NA	NA	NA	x	NA	2	17	6546635	6554954	-1	NA	NA	NA	NA	NA	NA	NA	NA	NA
MEX3B	NA	NA	NA	x	NA	x	NA	NA	2	15	82334119	82338482	-1	NA	NA	NA	NA	NA	NA	NA	NA	NA
MLN	x	NA	NA	NA	NA	x	NA	NA	2	6	33762450	33771788	-1	NA	NA	NA	NA	NA	NA	NA	NA	NA
MMP26	NA	x	NA	NA	NA	NA	x	NA	2	11	4726157	5013659	1	NA	NA	NA	NA	NA	NA	NA	NA	NA
MON1A	NA	x	NA	NA	NA	x	NA	NA	2	3	49946302	49967606	-1	NA	NA	NA	NA	NA	NA	NA	NA	NA
MRPS5	NA	NA	NA	NA	NA	x	NA	x	2	2	95752952	95815179	-1	NA	NA	NA	NA	NA	NA	NA	NA	NA
MSH3	NA	NA	NA	x	NA	x	NA	NA	2	5	79950467	80172631	1	NA	NA	NA	NA	NA	NA	NA	NA	NA
MST1R	NA	x	NA	NA	NA	x	NA	NA	2	3	49924435	49941299	-1	NA	NA	NA	NA	NA	NA	NA	NA	NA
MTERFD2	NA	NA	x	NA	NA	x	NA	NA	2	2	242014469	242041747	-1	NA	NA	NA	NA	NA	NA	NA	NA	NA
MTMR12	NA	NA	NA	NA	NA	x	x	NA	2	5	32227100	32313115	-1	NA	NA	NA	NA	NA	NA	NA	NA	NA
MTMR3	NA	NA	x	NA	NA	NA	x	NA	2	22	30279144	31521442	1	NA	NA	NA	NA	NA	NA	NA	NA	NA
MUC13	NA	NA	NA	NA	x	NA	x	NA	2	3	124624289	124672663	-1	NA	NA	NA	NA	NA	NA	NA	NA	NA
MUSK	NA	NA	NA	NA	NA	x	x	NA	2	9	113431051	113563859	1	NA	NA	NA	NA	NA	NA	NA	NA	NA
MX2	NA	x	NA	NA	NA	x	NA	NA	2	21	42733870	42781317	1	NA	NA	NA	NA	NA	NA	NA	NA	NA
MYADM	NA	x	NA	NA	NA	NA	x	NA	2	19	54369477	54379691	1	NA	NA	NA	NA	NA	NA	NA	NA	NA
MYL7	NA	NA	x	NA	NA	NA	x	NA	2	7	44178463	44180931	-1	NA	NA	NA	NA	NA	NA	NA	NA	NA
MYO1C	NA	NA	NA	x	NA	x	NA	NA	2	17	1367480	1395995	-1	NA	NA	NA	NA	NA	NA	NA	NA	NA
MYO1D	x	NA	NA	NA	NA	NA	x	NA	2	17	30819628	31203902	-1	NA	NA	NA	NA	NA	NA	NA	NA	NA
N4BP2	NA	NA	NA	NA	NA	x	x	NA	2	4	40058446	40159872	1	NA	NA	NA	NA	NA	NA	NA	NA	NA
NALCN	NA	NA	NA	NA	NA	x	x	NA	2	13	101706130	102068843	-1	NA	NA	NA	NA	NA	NA	NA	NA	NA
NANOGP1	NA	NA	NA	NA	NA	x	x	NA	2	12	8025534	8052674	1	NA	NA	NA	NA	NA	NA	NA	NA	NA
NANOS3	NA	NA	NA	NA	NA	x	x	NA	2	19	13987950	13991571	1	NA	NA	NA	NA	NA	NA	NA	NA	NA
NAT1	x	NA	NA	NA	NA	x	NA	NA	2	8	18027986	18081198	1	NA	NA	NA	NA	NA	NA	NA	NA	NA
NCF1	NA	NA	NA	x	NA	x	NA	NA	2	7	74188309	74203659	1	NA	NA	NA	NA	NA	NA	NA	NA	NA
NCK1	x	NA	NA	NA	NA	NA	x	NA	2	3	136581050	136668665	1	NA	NA	x	x	NA	x	NA	NA	NA
NDUFV3	NA	NA	x	NA	NA	x	NA	NA	2	21	44299754	44427677	1	NA	NA	NA	NA	NA	NA	NA	NA	NA
NECAP1	NA	NA	NA	NA	NA	x	x	NA	2	12	7926148	8250367	1	NA	NA	NA	NA	NA	NA	NA	NA	NA
NEIL3	NA	NA	NA	NA	NA	NA	x	x	2	4	178230990	178284097	1	NA	NA	NA	NA	NA	NA	NA	NA	NA
NOD2	NA	x	NA	NA	NA	x	NA	NA	2	16	50727514	50766987	1	NA	NA	NA	NA	NA	NA	NA	NA	NA
NOX3	NA	x	NA	NA	NA	NA	x	NA	2	6	155716504	155777037	-1	NA	NA	NA	NA	NA	NA	NA	NA	NA
NPAS3	NA	x	NA	NA	NA	x	NA	NA	2	14	33408449	34273382	1	NA	NA	NA	NA	NA	NA	NA	NA	NA
NRXN1	NA	NA	NA	x	NA	NA	x	NA	2	2	50145643	51259674	-1	NA	NA	NA	NA	NA	NA	NA	NA	NA
NRXN3	NA	NA	x	NA	NA	x	NA	NA	2	14	78709437	80330758	1	NA	NA	NA	NA	NA	NA	NA	NA	NA
NSMCE2	NA	NA	NA	x	NA	x	NA	NA	2	8	126103921	126379362	1	NA	NA	NA	NA	NA	NA	NA	NA	NA
NUBPL	NA	NA	x	NA	NA	NA	NA	x	2	14	32030591	32330399	1	NA	NA	NA	NA	NA	NA	NA	NA	NA
NUDT22	NA	NA	NA	x	NA	NA	x	NA	2	11	63993413	63998158	1	NA	NA	NA	NA	NA	NA	NA	NA	NA
NXPH2	NA	NA	NA	NA	NA	NA	x	x	2	2	139428342	139537918	-1	NA	NA	NA	NA	NA	NA	NA	NA	NA
OCLN	NA	NA	NA	NA	NA	NA	x	x	2	5	68788119	68853931	1	NA	NA	NA	NA	NA	NA	NA	NA	NA
OLFM3	NA	x	NA	NA	NA	NA	x	NA	2	1	102268127	102462586	-1	NA	NA	NA	NA	NA	NA	NA	NA	NA
OLFM4	NA	NA	NA	NA	NA	x	x	NA	2	13	53602830	53626196	1	NA	NA	NA	NA	NA	NA	NA	NA	NA
OPTC	NA	NA	x	NA	NA	x	NA	NA	2	1	203463271	203477992	1	NA	NA	NA	NA	NA	NA	NA	NA	NA
OR10AB1P	NA	NA	NA	NA	NA	x	x	NA	2	11	7749632	7750935	1	NA	NA	NA	NA	NA	NA	NA	NA	NA
OR13C2	NA	NA	x	NA	NA	x	NA	NA	2	9	107366924	107367951	-1	NA	NA	NA	NA	NA	NA	NA	NA	NA
OR13C5	NA	NA	x	NA	NA	x	NA	NA	2	9	107360650	107361788	-1	NA	NA	NA	NA	NA	NA	NA	NA	NA
OR13C8	NA	NA	x	NA	NA	x	NA	NA	2	9	107331449	107332411	1	NA	NA	NA	NA	NA	NA	NA	NA	NA
OR13C9	NA	NA	x	NA	NA	x	NA	NA	2	9	107379529	107380485	-1	NA	NA	NA	NA	NA	NA	NA	NA	NA
OR13J1	NA	NA	NA	NA	NA	x	x	NA	2	9	35869375	35870461	-1	NA	NA	NA	NA	NA	NA	NA	NA	NA
OR2S2	NA	NA	NA	NA	NA	x	x	NA	2	9	35957105	35958151	-1	NA	NA	NA	NA	NA	NA	NA	NA	NA
OR51C1P	NA	x	NA	NA	NA	NA	x	NA	2	11	4711988	4713394	-1	NA	NA	NA	NA	NA	NA	NA	NA	NA
OR51D1	NA	x	NA	NA	NA	NA	x	NA	2	11	4660945	4662068	1	NA	NA	NA	NA	NA	NA	NA	NA	NA
OR51E1	NA	x	NA	NA	NA	NA	x	NA	2	11	4664650	4676718	1	NA	NA	NA	NA	NA	NA	NA	NA	NA
OR51E2	NA	x	NA	NA	NA	NA	x	NA	2	11	4701401	4719084	-1	NA	NA	NA	NA	NA	NA	NA	NA	NA
OR52I1	NA	x	NA	NA	NA	NA	x	NA	2	11	4615037	4616243	1	NA	NA	NA	NA	NA	NA	NA	NA	NA
OR5P2	NA	NA	NA	NA	NA	x	x	NA	2	11	7817452	7818520	-1	NA	NA	NA	NA	NA	NA	NA	NA	NA
ORC5	NA	NA	x	NA	NA	NA	NA	x	2	7	103766788	103848495	-1	NA	NA	NA	NA	NA	NA	NA	NA	NA
OSBP	NA	NA	NA	x	NA	NA	x	NA	2	11	59341871	59383617	-1	NA	NA	NA	NA	NA	NA	NA	NA	NA
OSBP2	NA	NA	x	NA	NA	NA	x	NA	2	22	31089769	31303811	1	NA	NA	NA	NA	NA	NA	NA	NA	NA
OSGEP	NA	NA	NA	NA	NA	x	x	NA	2	14	20915207	20923226	-1	NA	NA	NA	NA	NA	NA	NA	NA	NA
OVCH2	NA	NA	NA	NA	NA	x	x	NA	2	11	7710669	7727968	-1	NA	NA	NA	NA	NA	NA	NA	NA	NA
P2RX5	NA	NA	x	NA	NA	NA	x	NA	2	17	3575748	3599649	-1	NA	NA	NA	NA	NA	NA	NA	NA	NA
P4HA2	NA	NA	NA	NA	NA	x	x	NA	2	5	131527531	131631008	-1	NA	NA	NA	NA	NA	NA	NA	NA	NA
PACSIN2	NA	NA	x	NA	NA	x	NA	NA	2	22	43231418	43411151	-1	NA	NA	NA	NA	NA	NA	NA	NA	NA
PAQR3	NA	NA	NA	NA	x	x	NA	NA	2	4	79808281	79860592	-1	NA	NA	NA	NA	NA	NA	NA	NA	NA
PARP1	NA	NA	NA	x	NA	NA	x	NA	2	1	224102741	226595780	-1	NA	NA	NA	NA	NA	x	NA	NA	NA
PARP15	NA	NA	NA	x	NA	NA	x	NA	2	3	122296449	122357894	1	NA	NA	NA	NA	NA	NA	NA	NA	NA
PASK	NA	NA	x	NA	NA	x	NA	NA	2	2	242045514	242089679	-1	NA	NA	NA	NA	NA	NA	NA	NA	NA
PAXIP1	NA	NA	NA	NA	NA	x	NA	x	2	7	154735397	154794794	-1	NA	NA	NA	NA	NA	NA	NA	NA	NA
PCSK6	NA	NA	NA	NA	NA	NA	x	x	2	15	101844134	102030187	-1	NA	NA	NA	NA	NA	NA	NA	NA	NA
PDCD6	NA	NA	NA	x	NA	NA	x	NA	2	5	271736	353971	1	NA	NA	NA	NA	NA	NA	NA	NA	NA
PDE4D	NA	NA	NA	NA	NA	x	x	NA	2	5	58264865	59817947	-1	NA	NA	NA	NA	NA	NA	NA	x	NA
PDLIM1	NA	NA	NA	x	NA	NA	x	NA	2	10	96997329	97050781	-1	NA	NA	NA	NA	NA	NA	NA	NA	NA
PDLIM4	NA	NA	NA	NA	NA	x	x	NA	2	5	131593364	131609147	1	NA	NA	NA	NA	NA	NA	NA	NA	NA
PDZD2	NA	NA	NA	NA	NA	x	x	NA	2	5	31639517	32111037	1	NA	NA	NA	NA	NA	NA	NA	NA	NA
PELI2	NA	NA	NA	NA	NA	x	NA	x	2	14	56585093	56768244	1	NA	NA	NA	NA	NA	NA	NA	NA	NA
PGAM2	NA	NA	x	NA	NA	NA	x	NA	2	7	44102326	44105186	-1	NA	NA	NA	NA	NA	NA	NA	NA	NA
PHF14	NA	NA	NA	x	NA	NA	x	NA	2	7	11013499	11209250	1	NA	NA	NA	NA	NA	NA	NA	NA	NA
PHLDB3	NA	NA	x	NA	NA	x	NA	NA	2	19	43979255	44009087	-1	NA	NA	NA	NA	NA	NA	NA	NA	NA
PHOX2A	NA	NA	NA	NA	NA	x	x	NA	2	11	71950121	71956708	-1	NA	NA	NA	NA	NA	NA	NA	NA	NA
PI16	NA	x	NA	NA	NA	NA	x	NA	2	6	36555311	36932613	1	NA	NA	NA	NA	NA	NA	NA	NA	NA
PINK1	NA	NA	x	NA	NA	x	NA	NA	2	1	20959948	20978004	1	NA	NA	NA	NA	NA	NA	NA	NA	NA
PITRM1	NA	NA	NA	NA	NA	NA	x	x	2	10	3179920	3215003	-1	NA	NA	NA	NA	NA	NA	NA	NA	NA
PLA2R1	NA	NA	x	NA	NA	NA	x	NA	2	2	160788519	160919121	-1	NA	NA	NA	NA	NA	NA	NA	NA	NA
PLCB3	NA	NA	NA	x	NA	NA	x	NA	2	11	64018995	64036622	1	NA	NA	NA	NA	NA	NA	NA	NA	NA
PLEKHA1	NA	NA	NA	NA	NA	x	x	NA	2	10	124134173	124191867	1	NA	NA	NA	NA	NA	NA	NA	NA	NA
PLXNA2	NA	NA	NA	NA	NA	x	x	NA	2	1	208195587	208417665	-1	NA	NA	NA	NA	NA	NA	NA	NA	NA
PNP	NA	NA	NA	NA	NA	x	x	NA	2	14	20937538	20945253	1	NA	NA	NA	NA	NA	NA	NA	NA	NA
PODNL1	NA	NA	NA	NA	NA	x	x	NA	2	19	14042000	14064204	-1	NA	NA	NA	NA	NA	NA	NA	NA	NA
POLD2	NA	NA	x	NA	NA	NA	x	NA	2	7	44154286	44163957	-1	NA	NA	NA	NA	NA	NA	NA	NA	NA
POLM	NA	NA	x	NA	NA	NA	x	NA	2	7	44111846	44122139	-1	NA	NA	NA	NA	NA	NA	NA	NA	NA
POTEI	NA	NA	x	NA	NA	NA	x	NA	2	2	131217028	131267239	-1	NA	NA	NA	NA	NA	NA	NA	NA	NA
POU1F1	NA	NA	NA	NA	x	x	NA	NA	2	3	87308554	87325737	-1	NA	NA	x	x	x	NA	NA	NA	NA
PPFIA4	NA	NA	x	NA	NA	NA	x	NA	2	1	202995626	203047864	1	NA	NA	NA	NA	NA	NA	NA	NA	NA
PPFIBP2	NA	NA	NA	NA	NA	x	x	NA	2	11	7534529	7678358	1	NA	NA	NA	NA	NA	NA	NA	NA	NA
PPM1H	NA	NA	NA	NA	NA	x	x	NA	2	12	63037766	63328930	-1	NA	NA	NA	NA	NA	NA	NA	NA	NA
PPP1R14B	NA	NA	NA	x	NA	NA	x	NA	2	11	64011956	64014413	-1	NA	NA	NA	NA	NA	NA	NA	NA	NA
PPP1R7	NA	NA	x	NA	NA	x	NA	NA	2	2	242088991	242123067	1	NA	NA	NA	NA	NA	NA	NA	NA	NA
PRCD	NA	NA	NA	NA	NA	x	x	NA	2	17	74523871	74541458	1	NA	NA	NA	NA	NA	NA	NA	NA	NA
PRDM15	NA	NA	NA	NA	NA	x	x	NA	2	21	43218385	43299591	-1	NA	NA	NA	NA	NA	NA	NA	NA	NA
PRDX2	NA	x	NA	NA	NA	x	NA	NA	2	19	12907634	12912694	-1	NA	NA	NA	NA	NA	NA	NA	NA	NA
PRELP	NA	NA	x	NA	NA	x	NA	NA	2	1	203444956	203460480	1	NA	NA	NA	NA	NA	NA	NA	NA	NA
PRKAG3	NA	NA	NA	x	NA	x	NA	NA	2	2	219687106	219696809	-1	NA	NA	NA	NA	NA	NA	NA	NA	NA
PRKAR1B	NA	NA	NA	x	NA	x	NA	NA	2	7	588834	767287	-1	NA	NA	NA	NA	NA	NA	NA	x	NA
PRKCG	NA	x	NA	NA	NA	NA	x	NA	2	19	54382444	54410906	1	NA	NA	NA	NA	NA	NA	NA	NA	NA
PRKD1	NA	NA	NA	NA	NA	x	x	NA	2	14	30045687	30396948	-1	NA	NA	NA	NA	NA	NA	NA	NA	NA
PRL	NA	NA	NA	NA	NA	x	x	NA	2	6	22287480	22297730	-1	NA	x	x	x	x	NA	NA	x	x
PROKR1	x	NA	NA	NA	NA	NA	x	NA	2	2	68870721	68882708	1	NA	NA	NA	NA	NA	NA	NA	NA	NA
PROM2	NA	NA	NA	NA	NA	x	NA	x	2	2	95940201	95957056	1	NA	NA	NA	NA	NA	NA	NA	NA	NA
PSD3	NA	x	NA	NA	NA	x	NA	NA	2	8	18384811	18942240	-1	NA	NA	NA	NA	NA	NA	NA	NA	NA
PTF1A	NA	NA	NA	x	NA	x	NA	NA	2	10	23481256	23483181	1	NA	NA	NA	NA	NA	NA	NA	NA	NA
PTP4A2	NA	NA	NA	NA	NA	x	x	NA	2	1	32372022	32410457	-1	NA	NA	NA	NA	NA	NA	NA	NA	NA
RAB27A	NA	NA	NA	x	NA	NA	x	NA	2	15	55495164	55582001	-1	NA	NA	NA	NA	NA	NA	NA	NA	NA
RAB44	NA	x	NA	NA	NA	NA	x	NA	2	6	36665628	36700960	1	NA	NA	NA	NA	NA	NA	NA	NA	NA
RABEP1	NA	NA	NA	NA	NA	x	x	NA	2	17	5185558	5289129	1	NA	NA	NA	NA	NA	NA	NA	NA	NA
RAD17	NA	NA	NA	NA	NA	NA	x	x	2	5	68665120	68710628	1	NA	NA	NA	NA	NA	NA	NA	NA	NA
RANBP17	NA	NA	NA	x	NA	x	NA	NA	2	5	170288874	170727019	1	NA	NA	NA	NA	NA	NA	NA	NA	NA
RBFOX1	NA	NA	NA	NA	x	NA	x	NA	2	16	6366996	7763340	1	NA	NA	NA	NA	NA	NA	NA	NA	NA
RBM6	NA	x	NA	NA	NA	x	NA	NA	2	3	49977440	50137478	1	NA	NA	NA	NA	NA	NA	NA	NA	NA
RBPJ	NA	x	NA	NA	NA	NA	x	NA	2	4	26165077	26436541	1	NA	NA	NA	NA	NA	NA	x	NA	NA
RCL1	NA	NA	NA	NA	NA	x	x	NA	2	9	4792869	4861064	1	NA	NA	NA	NA	NA	NA	NA	NA	NA
RECK	NA	NA	NA	NA	NA	x	x	NA	2	9	36036430	36124448	1	NA	NA	NA	NA	NA	NA	NA	NA	NA
RELN	NA	NA	NA	x	NA	NA	NA	x	2	7	103112231	103629963	-1	NA	NA	NA	NA	NA	NA	NA	NA	NA
RERE	NA	NA	NA	NA	NA	x	x	NA	2	1	8412457	8877702	-1	NA	NA	NA	NA	NA	NA	NA	NA	NA
RGS7	x	NA	NA	NA	NA	x	NA	NA	2	1	240931554	241520530	-1	NA	NA	NA	NA	NA	NA	NA	NA	NA
RHOH	NA	NA	NA	NA	NA	x	x	NA	2	4	40192673	40246281	1	NA	NA	NA	NA	NA	NA	NA	NA	NA
RIF1	NA	x	NA	NA	NA	x	NA	NA	2	2	152266397	152364527	1	NA	NA	NA	NA	NA	NA	NA	NA	NA
RNASE10	NA	NA	NA	NA	NA	x	x	NA	2	14	20973696	20979314	1	NA	NA	NA	NA	NA	NA	NA	NA	NA
RNASE11	NA	NA	NA	NA	NA	x	x	NA	2	14	21051051	21078043	-1	NA	NA	NA	NA	NA	NA	NA	NA	NA
RNASE9	NA	NA	NA	NA	NA	x	x	NA	2	14	21024253	21029090	-1	NA	NA	NA	NA	NA	NA	NA	NA	NA
RNASEH2A	NA	x	NA	NA	NA	x	NA	NA	2	19	12917428	12924462	1	NA	NA	NA	NA	NA	NA	NA	NA	NA
RNF150	NA	x	NA	NA	NA	NA	x	NA	2	4	141786725	142134031	-1	NA	NA	NA	NA	NA	NA	NA	NA	NA
RNF25	NA	NA	NA	x	NA	x	NA	NA	2	2	219528587	219537134	-1	NA	NA	NA	NA	NA	NA	NA	NA	NA
RNPEP	NA	NA	NA	NA	NA	x	x	NA	2	1	201951500	201975275	1	NA	NA	NA	NA	NA	NA	NA	NA	NA
RP1	NA	NA	NA	NA	NA	x	x	NA	2	8	55471729	55682531	1	NA	NA	NA	NA	NA	NA	NA	NA	NA
RP11-35N6.1	NA	NA	NA	NA	NA	NA	x	x	2	9	103790991	104087417	1	NA	NA	NA	NA	NA	NA	NA	NA	NA
RP11-783K16.10	NA	NA	NA	x	NA	NA	x	NA	2	11	64059194	64072241	1	NA	NA	NA	NA	NA	NA	NA	NA	NA
RP11-889I17.1	NA	NA	NA	NA	NA	x	x	NA	2	11	2153768	2182439	-1	NA	NA	NA	NA	NA	NA	NA	NA	NA
RPL3L	NA	NA	NA	x	NA	NA	x	NA	2	16	1993975	2004679	-1	NA	NA	NA	NA	NA	NA	NA	NA	NA
RPL7A	NA	x	NA	NA	NA	x	NA	NA	2	9	136215069	136218281	1	NA	NA	NA	NA	NA	NA	NA	NA	NA
RPS6KA2	x	NA	NA	NA	NA	x	NA	NA	2	6	166822852	167319939	-1	NA	NA	NA	NA	NA	NA	NA	NA	NA
RTBDN	NA	x	NA	NA	NA	x	NA	NA	2	19	12936293	12946242	-1	NA	NA	NA	NA	NA	NA	NA	NA	NA
RTN1	NA	NA	NA	NA	NA	x	x	NA	2	14	60062694	60337684	-1	NA	NA	NA	NA	NA	NA	NA	NA	NA
SCAPER	NA	NA	x	NA	NA	x	NA	NA	2	15	76640529	77197744	-1	NA	NA	NA	NA	NA	NA	NA	NA	NA
SCGBL	NA	NA	NA	NA	NA	x	x	NA	2	19	35084347	35085490	-1	NA	NA	NA	NA	NA	NA	NA	NA	NA
SCGN	NA	NA	NA	x	NA	x	NA	NA	2	6	25652464	25702011	1	NA	NA	NA	NA	NA	NA	NA	NA	NA
SDHA	NA	NA	NA	x	NA	NA	x	NA	2	5	218356	256815	1	NA	NA	NA	NA	NA	NA	NA	NA	NA
SEC61B	NA	NA	x	NA	NA	NA	NA	x	2	9	101984346	101992897	1	NA	NA	NA	NA	NA	NA	NA	NA	NA
SEMA4C	NA	NA	NA	NA	NA	NA	x	x	2	2	97525453	97536494	-1	NA	NA	NA	NA	NA	NA	NA	NA	NA
SEPX1	NA	NA	NA	x	NA	NA	x	NA	2	16	1988211	1993327	-1	NA	NA	NA	NA	NA	NA	NA	NA	NA
SFXN1	NA	NA	NA	NA	NA	x	NA	x	2	5	174904065	174956745	1	NA	NA	NA	NA	NA	NA	NA	NA	NA
SHISA4	NA	NA	NA	NA	NA	x	x	NA	2	1	201857808	201861434	1	NA	NA	NA	NA	NA	NA	NA	NA	NA
SHPK	NA	NA	x	NA	NA	NA	x	NA	2	17	3511893	3539616	-1	NA	NA	NA	NA	NA	NA	NA	NA	NA
SIN3B	NA	NA	NA	NA	NA	x	x	NA	2	19	16940218	16991164	1	NA	NA	NA	NA	NA	NA	NA	NA	NA
SIX4	NA	NA	NA	NA	x	NA	x	NA	2	14	61176246	61190852	-1	NA	NA	NA	NA	NA	NA	NA	NA	NA
SKA1	NA	NA	NA	x	NA	x	NA	NA	2	18	47901365	47920543	1	NA	NA	NA	NA	NA	NA	NA	NA	NA
SLC13A5	NA	x	NA	NA	NA	NA	x	NA	2	17	6588032	6616740	-1	NA	NA	NA	NA	NA	NA	NA	NA	NA
SLC22A14	NA	NA	NA	NA	NA	NA	x	x	2	3	38323785	38360066	1	NA	NA	NA	NA	NA	NA	NA	NA	NA
SLC22A4	NA	NA	NA	NA	NA	x	x	NA	2	5	131630136	131679899	1	NA	NA	NA	NA	NA	NA	NA	NA	NA
SLC25A21	NA	NA	NA	NA	NA	x	x	NA	2	14	37148494	37641865	-1	NA	NA	NA	NA	NA	NA	NA	NA	NA
SLC2A14	NA	NA	NA	NA	NA	x	x	NA	2	12	7965108	8043744	-1	NA	NA	NA	NA	NA	NA	NA	NA	NA
SLC2A3	NA	NA	NA	NA	NA	x	x	NA	2	12	8071826	8088871	-1	NA	NA	NA	NA	NA	NA	NA	NA	NA
SLC30A5	NA	NA	NA	NA	NA	NA	x	x	2	5	68389473	68426896	1	NA	NA	NA	NA	NA	NA	NA	NA	NA
SMARCA2	x	NA	NA	NA	NA	x	NA	NA	2	9	2015342	2193624	1	NA	NA	NA	NA	NA	NA	NA	NA	NA
SMURF1	NA	NA	NA	NA	NA	x	x	NA	2	7	98625061	98741723	-1	NA	NA	NA	NA	NA	NA	NA	NA	NA
SNCB	NA	NA	NA	NA	NA	NA	x	x	2	5	176047085	176057530	-1	NA	NA	NA	NA	NA	NA	NA	NA	NA
SNED1	NA	NA	x	NA	NA	x	NA	NA	2	2	241938255	242034983	1	NA	NA	NA	NA	NA	NA	NA	NA	NA
SNRPA1	NA	NA	NA	NA	NA	NA	x	x	2	15	101821715	101835487	-1	NA	NA	NA	NA	NA	NA	NA	NA	NA
SNX20	NA	x	NA	NA	NA	x	NA	NA	2	16	50700211	50715264	-1	NA	NA	NA	NA	NA	NA	NA	NA	NA
SPATA22	NA	NA	x	NA	NA	NA	x	NA	2	17	3343308	3417146	-1	NA	NA	NA	NA	NA	NA	NA	NA	NA
SPP2	NA	NA	x	NA	NA	NA	x	NA	2	2	234959323	234985778	1	NA	NA	NA	NA	NA	NA	NA	NA	NA
SRD5A3	NA	NA	x	NA	NA	NA	x	NA	2	4	56212276	56239263	1	NA	NA	NA	NA	NA	NA	NA	NA	NA
SRSF4	NA	x	NA	NA	NA	x	NA	NA	2	1	29474255	29508499	-1	NA	NA	NA	NA	NA	NA	NA	NA	NA
SSH1	NA	NA	x	NA	NA	NA	NA	x	2	12	109176466	109251359	-1	NA	NA	NA	NA	NA	NA	NA	NA	NA
ST6GAL2	NA	NA	NA	NA	NA	x	x	NA	2	2	107418056	107503564	-1	NA	NA	NA	NA	NA	NA	NA	NA	NA
ST6GALNAC2	NA	NA	NA	NA	NA	x	x	NA	2	17	74561461	74582145	-1	NA	NA	NA	NA	NA	NA	NA	NA	NA
STAG1	x	NA	NA	NA	NA	x	NA	NA	2	3	136055077	136471220	-1	NA	NA	NA	NA	NA	NA	NA	NA	NA
STAG3L2	NA	NA	NA	x	NA	x	NA	NA	2	7	74112305	74306729	-1	NA	NA	NA	NA	NA	NA	NA	NA	NA
STIP1	NA	NA	NA	x	NA	NA	x	NA	2	11	63952744	63972015	1	NA	NA	NA	NA	NA	NA	NA	NA	NA
STK36	NA	NA	NA	x	NA	x	NA	NA	2	2	219536749	219567439	1	NA	NA	NA	NA	NA	NA	NA	NA	NA
SURF1	NA	x	NA	NA	NA	x	NA	NA	2	9	136218610	136223552	-1	NA	NA	NA	NA	NA	NA	NA	NA	NA
SURF2	NA	x	NA	NA	NA	x	NA	NA	2	9	136223428	136228045	1	NA	NA	NA	NA	NA	NA	NA	NA	NA
SURF4	NA	x	NA	NA	NA	x	NA	NA	2	9	136228325	136242970	-1	NA	NA	NA	NA	NA	NA	NA	NA	NA
SVOP	NA	NA	NA	NA	NA	x	NA	x	2	12	109304664	109372440	-1	NA	NA	NA	NA	NA	NA	NA	NA	NA
SYCE2	NA	x	NA	NA	NA	x	NA	NA	2	19	13009600	13030076	-1	NA	NA	NA	NA	NA	NA	NA	NA	NA
TAX1BP3	NA	NA	x	NA	NA	NA	x	NA	2	17	3566196	3571976	-1	NA	NA	NA	NA	NA	NA	NA	NA	NA
TBC1D3F	NA	NA	NA	NA	NA	x	x	NA	2	17	36283971	36294915	1	NA	NA	NA	NA	NA	NA	NA	NA	NA
TCERG1L	x	NA	NA	NA	NA	x	NA	NA	2	10	132890654	133109984	-1	NA	NA	NA	NA	NA	NA	NA	NA	NA
TDRD3	NA	NA	NA	NA	NA	x	x	NA	2	13	60970591	61148012	1	NA	NA	NA	NA	NA	NA	NA	NA	NA
TEP1	NA	NA	NA	NA	NA	x	x	NA	2	14	20833826	20881580	-1	NA	NA	NA	NA	NA	NA	NA	NA	NA
THBS1	NA	NA	x	NA	NA	x	NA	NA	2	15	39873127	39891119	1	NA	NA	NA	NA	NA	NA	NA	NA	NA
THSD4	NA	NA	NA	NA	NA	x	x	NA	2	15	71389291	72075722	1	NA	NA	NA	NA	NA	NA	NA	NA	NA
TICAM1	NA	NA	NA	NA	NA	NA	x	x	2	19	4815939	4831737	-1	NA	NA	NA	NA	NA	NA	NA	NA	NA
TIMM17A	NA	NA	NA	NA	NA	x	x	NA	2	1	201924619	201939789	1	NA	NA	NA	NA	NA	NA	NA	NA	NA
TMEM130	NA	NA	NA	NA	NA	x	x	NA	2	7	98444111	98468394	-1	NA	NA	NA	NA	NA	NA	NA	NA	NA
TMEM132C	NA	NA	NA	NA	NA	x	x	NA	2	12	128751948	129192460	1	NA	NA	NA	NA	NA	NA	NA	NA	NA
TMEM200B	NA	x	NA	NA	NA	x	NA	NA	2	1	29445940	29450447	-1	NA	NA	NA	NA	NA	NA	NA	NA	NA
TMEM39B	NA	NA	NA	NA	NA	x	x	NA	2	1	32537632	32568467	1	NA	NA	NA	NA	NA	NA	NA	NA	NA
TMEM55B	NA	NA	NA	NA	NA	x	x	NA	2	14	20926012	20929637	-1	NA	NA	NA	NA	NA	NA	NA	NA	NA
TMEM65	NA	NA	NA	NA	NA	x	x	NA	2	8	125324231	125384933	-1	NA	NA	NA	NA	NA	NA	NA	NA	NA
TMEM74	NA	NA	NA	NA	NA	NA	x	x	2	8	109619079	109799844	-1	NA	NA	NA	NA	NA	NA	NA	NA	NA
TMEM8B	NA	NA	NA	NA	NA	x	x	NA	2	9	35814448	35854844	1	NA	NA	NA	NA	NA	NA	NA	NA	NA
TMEM93	NA	NA	x	NA	NA	NA	x	NA	2	17	3572090	3572962	1	NA	NA	NA	NA	NA	NA	NA	NA	NA
TPSAB1	NA	NA	NA	NA	NA	x	x	NA	2	16	1290697	1292555	1	NA	NA	NA	NA	NA	NA	NA	NA	NA
TPSG1	NA	NA	NA	NA	NA	x	x	NA	2	16	1271651	1275254	-1	NA	NA	NA	NA	NA	NA	NA	NA	NA
TRAIP	NA	x	NA	NA	NA	x	NA	NA	2	3	49866034	49894007	-1	NA	NA	NA	NA	NA	NA	NA	NA	NA
TRIM68	NA	x	NA	NA	NA	NA	x	NA	2	11	4619902	4629489	-1	NA	NA	NA	NA	NA	NA	NA	NA	NA
TRPM8	NA	NA	x	NA	NA	NA	x	NA	2	2	234826043	234928166	1	NA	NA	NA	NA	NA	NA	NA	NA	NA
TRPT1	NA	NA	NA	x	NA	NA	x	NA	2	11	63991271	63993726	-1	NA	NA	NA	NA	NA	NA	NA	NA	NA
TRPV1	NA	NA	x	NA	NA	NA	x	NA	2	17	3468743	3500392	-1	NA	NA	NA	NA	NA	NA	NA	NA	NA
TRPV2	NA	NA	NA	NA	NA	x	x	NA	2	17	16318888	16340317	1	NA	NA	NA	NA	NA	NA	NA	NA	NA
TRPV3	NA	NA	x	NA	NA	NA	x	NA	2	17	3413796	3461289	-1	NA	NA	NA	NA	NA	NA	NA	NA	NA
TRRAP	NA	NA	NA	NA	NA	x	x	NA	2	7	98475556	98610866	1	NA	NA	NA	NA	NA	x	NA	NA	NA
TSPAN17	NA	NA	NA	NA	NA	NA	x	x	2	5	176074388	176086058	1	NA	NA	NA	NA	NA	NA	NA	NA	NA
TTC28	NA	NA	NA	NA	NA	NA	x	x	2	22	28374004	29075853	-1	NA	NA	NA	NA	NA	NA	NA	NA	NA
TTLL4	NA	NA	NA	x	NA	x	NA	NA	2	2	219575568	219620139	1	NA	NA	NA	NA	NA	NA	NA	NA	NA
TXK	x	NA	NA	NA	NA	x	NA	NA	2	4	48068410	48136273	-1	NA	NA	NA	NA	NA	NA	NA	NA	NA
TXNDC17	NA	x	NA	NA	NA	NA	x	NA	2	17	6544078	6547920	1	NA	NA	NA	NA	NA	NA	NA	NA	NA
TXNL4A	NA	x	NA	NA	NA	NA	x	NA	2	18	77732869	77748532	-1	NA	NA	NA	NA	NA	NA	NA	NA	NA
UBE2O	NA	NA	NA	NA	NA	x	x	NA	2	17	74385614	74449288	-1	NA	NA	NA	NA	NA	NA	NA	NA	NA
UNC5C	NA	NA	NA	x	NA	x	NA	NA	2	4	96083655	96470357	-1	NA	NA	NA	NA	NA	NA	NA	NA	NA
USP29	NA	x	NA	NA	NA	NA	x	NA	2	19	57631411	57643155	1	NA	NA	NA	NA	NA	NA	NA	NA	NA
USP4	NA	x	NA	NA	NA	NA	x	NA	2	3	49315264	49378145	-1	NA	NA	NA	NA	NA	NA	NA	NA	NA
USP6	NA	NA	NA	NA	NA	x	x	NA	2	17	5019733	5078329	1	NA	NA	NA	NA	NA	NA	NA	NA	x
UTP15	NA	NA	NA	NA	NA	x	NA	x	2	5	72861268	72877794	1	NA	NA	NA	NA	NA	NA	NA	NA	NA
VDAC1	NA	NA	x	NA	NA	x	NA	NA	2	5	133307606	133340824	-1	NA	NA	NA	NA	NA	NA	NA	NA	NA
VEGFB	NA	NA	NA	x	NA	NA	x	NA	2	11	64002010	64006259	1	NA	NA	NA	NA	NA	NA	NA	NA	NA
WDR4	NA	NA	x	NA	NA	x	NA	NA	2	21	44263204	44299678	-1	NA	NA	NA	NA	NA	NA	NA	NA	NA
WIPF1	NA	NA	NA	NA	NA	x	NA	x	2	2	175424300	175547644	-1	NA	NA	NA	NA	NA	NA	NA	NA	NA
WWOX	x	NA	NA	NA	NA	x	NA	NA	2	16	78133551	79246031	1	NA	NA	NA	NA	NA	NA	NA	NA	NA
XAF1	NA	x	NA	NA	NA	NA	x	NA	2	17	6659156	6678962	1	NA	NA	NA	NA	NA	NA	NA	NA	NA
XRCC1	NA	NA	x	NA	NA	x	NA	NA	2	19	44047464	44079730	-1	NA	NA	NA	NA	NA	NA	NA	NA	NA
YWHAE	NA	NA	NA	x	NA	x	NA	NA	2	17	1247566	1303505	-1	NA	NA	NA	NA	NA	NA	NA	NA	NA
YWHAH	NA	NA	x	NA	NA	NA	x	NA	2	22	32340447	32353590	1	NA	NA	x	NA	NA	NA	NA	NA	NA
ZIM3	NA	x	NA	NA	NA	NA	x	NA	2	19	57645464	57656570	-1	NA	NA	NA	NA	NA	NA	NA	NA	NA
ZNF142	NA	NA	NA	x	NA	x	NA	NA	2	2	219502639	219524378	-1	NA	NA	NA	NA	NA	NA	NA	NA	NA
ZNF2	NA	NA	NA	NA	NA	x	NA	x	2	2	95831177	95850065	1	NA	NA	NA	NA	NA	NA	NA	NA	NA
ZNF259	NA	NA	NA	NA	NA	x	x	NA	2	11	116648436	116658766	-1	NA	NA	NA	NA	NA	NA	NA	NA	NA
ZNF287	NA	NA	NA	NA	NA	x	x	NA	2	17	16454701	16472520	-1	NA	NA	NA	NA	NA	NA	NA	NA	NA
ZNF330	NA	x	NA	NA	NA	NA	x	NA	2	4	142142041	142155851	1	NA	NA	NA	NA	NA	NA	NA	NA	NA
ZNF485	NA	x	NA	NA	NA	x	NA	NA	2	10	44101855	44113351	1	NA	NA	NA	NA	NA	NA	NA	NA	NA
ZNF493	NA	NA	NA	x	NA	x	NA	NA	2	19	21579931	21610375	1	NA	NA	NA	NA	NA	NA	NA	NA	NA
ZNF514	NA	NA	NA	NA	NA	x	NA	x	2	2	95813075	95831158	-1	NA	NA	NA	NA	NA	NA	NA	NA	NA
ZNF536	NA	NA	NA	NA	NA	x	x	NA	2	19	30863328	31048965	1	NA	NA	NA	NA	NA	NA	NA	NA	NA
ZNF575	NA	NA	x	NA	NA	x	NA	NA	2	19	44029649	44040282	1	NA	NA	NA	NA	NA	NA	NA	NA	NA
ZNF594	NA	NA	NA	NA	NA	x	x	NA	2	17	5082830	5095178	-1	NA	NA	NA	NA	NA	NA	NA	NA	NA
ZNF708	NA	NA	NA	x	NA	x	NA	NA	2	19	21473963	21512212	-1	NA	NA	NA	NA	NA	NA	NA	NA	NA
ZNF738	NA	NA	NA	x	NA	x	NA	NA	2	19	21541732	21562104	1	NA	NA	NA	NA	NA	NA	NA	NA	NA
ZNF827	NA	NA	NA	NA	NA	x	x	NA	2	4	146678779	146859787	-1	NA	NA	NA	NA	NA	NA	NA	NA	NA
ZSWIM4	NA	NA	NA	NA	NA	x	x	NA	2	19	13906274	13943044	1	NA	NA	NA	NA	NA	NA	NA	NA	NA
MARCH10	NA	NA	NA	NA	NA	x	NA	NA	1	17	60778676	60885705	-1	NA	NA	NA	NA	NA	NA	NA	NA	NA
SEPT1	NA	NA	NA	NA	NA	x	NA	NA	1	16	30389454	30394171	-1	NA	NA	NA	NA	NA	NA	NA	NA	NA
SEPT8	NA	NA	NA	NA	NA	NA	x	NA	1	5	132086509	132142933	-1	NA	NA	NA	NA	NA	NA	NA	NA	NA
SEPT11	NA	NA	NA	NA	NA	NA	x	NA	1	4	77870856	77961537	1	NA	NA	NA	NA	NA	NA	NA	NA	NA
SEPT12	NA	NA	NA	NA	NA	x	NA	NA	1	16	4827615	4838522	-1	NA	NA	NA	NA	NA	NA	NA	NA	NA
A2ML1	NA	NA	NA	NA	NA	x	NA	NA	1	12	8975068	9039597	1	NA	NA	NA	NA	NA	NA	NA	NA	NA
ABCA3	NA	NA	NA	NA	NA	x	NA	NA	1	16	2325877	2390747	-1	NA	NA	NA	NA	NA	NA	NA	NA	NA
ABCA4	NA	NA	NA	NA	NA	x	NA	NA	1	1	94458391	94586688	-1	NA	NA	NA	NA	NA	NA	NA	NA	NA
ABCA7	NA	NA	NA	NA	NA	x	NA	NA	1	19	1040102	1065571	1	NA	NA	NA	NA	NA	NA	NA	NA	NA
ABCB5	NA	NA	NA	NA	NA	NA	x	NA	1	7	20654830	20816658	1	NA	NA	NA	NA	NA	NA	NA	NA	NA
ABCB6	NA	NA	NA	NA	NA	x	NA	NA	1	2	220074490	220083712	-1	NA	NA	NA	NA	NA	NA	NA	NA	NA
ABCD2	NA	NA	NA	NA	NA	x	NA	NA	1	12	39945035	40013843	-1	NA	NA	NA	NA	NA	NA	NA	NA	NA
ABHD12	NA	NA	NA	NA	NA	NA	x	NA	1	20	25275379	25371619	-1	NA	NA	NA	NA	NA	NA	NA	NA	NA
ABHD2	NA	NA	NA	NA	NA	NA	x	NA	1	15	89631405	89745591	1	NA	NA	NA	NA	NA	NA	NA	NA	NA
ABRA	NA	NA	NA	NA	NA	x	NA	NA	1	8	107771711	107782473	-1	NA	NA	NA	NA	NA	NA	NA	NA	NA
AC004522.1	NA	NA	NA	NA	NA	NA	x	NA	1	7	99578389	99584279	1	NA	NA	NA	NA	NA	NA	NA	NA	NA
AC005262.1	NA	NA	NA	NA	NA	NA	x	NA	1	19	3121508	3123793	1	NA	NA	NA	NA	NA	NA	NA	NA	NA
AC005392.1	NA	NA	NA	NA	NA	x	NA	NA	1	19	43879660	43883276	-1	NA	NA	NA	NA	NA	NA	NA	NA	NA
AC005594.1	NA	NA	NA	NA	NA	NA	x	NA	1	19	4679294	4685960	1	NA	NA	NA	NA	NA	NA	NA	NA	NA
AC005696.3	NA	NA	NA	NA	NA	NA	x	NA	1	17	2626145	2638469	-1	NA	NA	NA	NA	NA	NA	NA	NA	NA
AC006008.1	NA	NA	NA	NA	NA	NA	x	NA	1	7	149939350	149942157	-1	NA	NA	NA	NA	NA	NA	NA	NA	NA
AC006035.2	NA	NA	NA	NA	NA	x	NA	NA	1	7	16128780	16129265	1	NA	NA	NA	NA	NA	NA	NA	NA	NA
AC006305.1	NA	NA	NA	NA	NA	NA	x	NA	1	18	53670844	53858493	-1	NA	NA	NA	NA	NA	NA	NA	NA	NA
AC006435.1	NA	NA	NA	NA	NA	NA	x	NA	1	17	2310279	2318731	-1	NA	NA	NA	NA	NA	NA	NA	NA	NA
AC006465.3	NA	NA	NA	NA	NA	NA	x	NA	1	7	7680342	8043689	1	NA	NA	NA	NA	NA	NA	NA	NA	NA
AC006946.15	NA	NA	NA	NA	NA	x	NA	NA	1	22	17602476	17612994	1	NA	NA	NA	NA	NA	NA	NA	NA	NA
AC006994.1	NA	NA	NA	NA	NA	NA	x	NA	1	2	211097416	211098700	1	NA	NA	NA	NA	NA	NA	NA	NA	NA
AC007608.1	NA	NA	NA	NA	NA	x	NA	NA	1	16	50639987	50647595	-1	NA	NA	NA	NA	NA	NA	NA	NA	NA
AC008686.1	NA	NA	NA	NA	NA	NA	x	NA	1	19	13890884	13900972	-1	NA	NA	NA	NA	NA	NA	NA	NA	NA
AC009065.1	NA	NA	NA	NA	NA	x	NA	NA	1	16	2303738	2312343	1	NA	NA	NA	NA	NA	NA	NA	NA	NA
AC009336.1	NA	NA	NA	NA	NA	x	NA	NA	1	2	176992555	176994493	-1	NA	NA	NA	NA	NA	NA	NA	NA	NA
AC009403.2	NA	NA	NA	NA	NA	NA	x	NA	1	7	155403925	155437899	-1	NA	NA	NA	NA	NA	NA	NA	NA	NA
AC010279.1	NA	NA	NA	NA	NA	x	NA	NA	1	5	72877461	72878281	-1	NA	NA	NA	NA	NA	NA	NA	NA	NA
AC010506.1	NA	NA	NA	NA	NA	NA	x	NA	1	19	52956829	53020131	1	NA	NA	NA	NA	NA	NA	NA	NA	NA
AC011904.2	NA	NA	NA	NA	NA	NA	x	NA	1	7	99417641	99417709	1	NA	NA	NA	NA	NA	NA	NA	NA	NA
AC012123.1	NA	NA	NA	NA	NA	NA	x	NA	1	18	30349758	30354376	1	NA	NA	NA	NA	NA	NA	NA	NA	NA
AC012531.1	NA	NA	NA	NA	NA	x	NA	NA	1	12	54379629	54429145	1	NA	NA	NA	NA	NA	NA	NA	NA	NA
AC015723.1	NA	NA	NA	NA	NA	x	NA	NA	1	15	100884663	100890438	-1	NA	NA	NA	NA	NA	NA	NA	NA	NA
AC016065.1	NA	NA	NA	NA	NA	NA	x	NA	1	8	6319267	6319974	-1	NA	NA	NA	NA	NA	NA	NA	NA	NA
AC016722.1	NA	NA	NA	NA	NA	x	NA	NA	1	2	47043807	47049796	1	NA	NA	NA	NA	NA	NA	NA	NA	NA
AC016722.2	NA	NA	NA	NA	NA	x	NA	NA	1	2	47043836	47086146	1	NA	NA	NA	NA	NA	NA	NA	NA	NA
AC018648.1	NA	NA	NA	NA	NA	x	NA	NA	1	7	32956428	32982575	-1	NA	NA	NA	NA	NA	NA	NA	NA	NA
AC019186.1	NA	NA	NA	NA	NA	NA	x	NA	1	2	158469379	158485752	1	NA	NA	NA	NA	NA	NA	NA	NA	NA
AC021106.2	NA	NA	NA	NA	NA	NA	x	NA	1	4	37868182	37868712	-1	NA	NA	NA	NA	NA	NA	NA	NA	NA
AC023024.1	NA	NA	NA	NA	NA	NA	x	NA	1	15	101811022	101817705	-1	NA	NA	NA	NA	NA	NA	NA	NA	NA
AC027763.2	NA	NA	NA	NA	NA	NA	x	NA	1	17	6888442	6915653	-1	NA	NA	NA	NA	NA	NA	NA	NA	NA
AC034193.1	NA	NA	NA	NA	NA	NA	x	NA	1	3	10168013	10168601	-1	NA	NA	NA	NA	NA	NA	NA	NA	NA
AC037459.4	NA	NA	NA	NA	NA	NA	x	NA	1	8	22446787	22459597	1	NA	NA	NA	NA	NA	NA	NA	NA	NA
AC044913.1	NA	NA	NA	NA	NA	x	NA	NA	1	15	26147507	26298267	1	NA	NA	NA	NA	NA	NA	NA	NA	NA
AC046158.1	NA	NA	NA	NA	NA	x	NA	NA	1	16	78584636	78587187	-1	NA	NA	NA	NA	NA	NA	NA	NA	NA
AC069257.9	NA	NA	NA	NA	NA	x	NA	NA	1	3	195938358	195970049	1	NA	NA	NA	NA	NA	NA	NA	NA	NA
AC073111.1	NA	NA	NA	NA	NA	NA	x	NA	1	7	150102377	150107337	1	NA	NA	NA	NA	NA	NA	NA	NA	NA
AC073343.1	NA	NA	NA	NA	NA	NA	x	NA	1	7	6713376	6715991	1	NA	NA	NA	NA	NA	NA	NA	NA	NA
AC073528.1	NA	NA	NA	NA	NA	x	NA	NA	1	12	77965921	77966046	1	NA	NA	NA	NA	NA	NA	NA	NA	NA
AC073840.1	NA	NA	NA	NA	NA	NA	x	NA	1	4	84028977	84041092	1	NA	NA	NA	NA	NA	NA	NA	NA	NA
AC078802.1	NA	NA	NA	NA	NA	NA	x	NA	1	3	169484713	169487683	-1	NA	NA	NA	NA	NA	NA	NA	NA	NA
AC079341.1	NA	NA	NA	NA	NA	NA	x	NA	1	4	122685740	122687962	1	NA	NA	NA	NA	NA	NA	NA	NA	NA
AC087650.1	NA	NA	NA	NA	NA	x	NA	NA	1	17	41447213	41466266	-1	NA	NA	NA	NA	NA	NA	NA	NA	NA
AC090579.2	NA	NA	NA	NA	NA	x	NA	NA	1	8	107710041	107710301	1	NA	NA	NA	NA	NA	NA	NA	NA	NA
AC091178.2	NA	NA	NA	NA	NA	NA	x	NA	1	17	37213305	37269590	1	NA	NA	NA	NA	NA	NA	NA	NA	NA
AC091565.1	NA	NA	NA	NA	NA	x	NA	NA	1	15	23282281	23335196	-1	NA	NA	NA	NA	NA	NA	NA	NA	NA
AC093510.1	NA	NA	NA	NA	NA	NA	x	NA	1	5	89754022	89770585	-1	NA	NA	NA	NA	NA	NA	NA	NA	NA
AC093726.6	NA	NA	NA	NA	NA	x	NA	NA	1	7	154720208	154741618	1	NA	NA	NA	NA	NA	NA	NA	NA	NA
AC093846.1	NA	NA	NA	NA	NA	x	NA	NA	1	4	14473682	14616045	-1	NA	NA	NA	NA	NA	NA	NA	NA	NA
AC096667.1	NA	NA	NA	NA	NA	x	NA	NA	1	2	185468915	185470229	-1	NA	NA	NA	NA	NA	NA	NA	NA	NA
AC103710.1	NA	NA	NA	NA	NA	NA	x	NA	1	11	4730835	4731698	1	NA	NA	NA	NA	NA	NA	NA	NA	NA
AC103988.2	NA	NA	NA	NA	NA	x	NA	NA	1	15	36864183	36864413	1	NA	NA	NA	NA	NA	NA	NA	NA	NA
AC104024.2	NA	NA	NA	NA	NA	NA	x	NA	1	17	16891643	16893491	1	NA	NA	NA	NA	NA	NA	NA	NA	NA
AC105337.1	NA	NA	NA	NA	NA	NA	x	NA	1	17	77681075	77682784	1	NA	NA	NA	NA	NA	NA	NA	NA	NA
AC105345.1	NA	NA	NA	NA	NA	NA	x	NA	1	4	8437867	8495258	1	NA	NA	NA	NA	NA	NA	NA	NA	NA
AC112715.2	NA	NA	NA	NA	NA	NA	x	NA	1	2	238165734	238166319	1	NA	NA	NA	NA	NA	NA	NA	NA	NA
AC120498.1	NA	NA	NA	NA	NA	NA	x	NA	1	16	1310953	1312960	-1	NA	NA	NA	NA	NA	NA	NA	NA	NA
AC127496.1	NA	NA	NA	NA	NA	x	NA	NA	1	17	78977135	78978932	1	NA	NA	NA	NA	NA	NA	NA	NA	NA
AC129915.1	NA	NA	NA	NA	NA	NA	x	NA	1	8	977379	977993	-1	NA	NA	NA	NA	NA	NA	NA	NA	NA
AC129915.2	NA	NA	NA	NA	NA	NA	x	NA	1	8	939043	943544	-1	NA	NA	NA	NA	NA	NA	NA	NA	NA
AC129915.3	NA	NA	NA	NA	NA	NA	x	NA	1	8	977279	978610	1	NA	NA	NA	NA	NA	NA	NA	NA	NA
AC132217.2	NA	NA	NA	NA	NA	x	NA	NA	1	11	2201723	2201876	1	NA	NA	NA	NA	NA	NA	NA	NA	NA
AC136698.3	NA	NA	NA	NA	NA	x	NA	NA	1	15	84862614	84865776	1	NA	NA	NA	NA	NA	NA	NA	NA	NA
AC138649.1	NA	NA	NA	NA	NA	x	NA	NA	1	15	23157964	23159115	-1	NA	NA	NA	NA	NA	NA	NA	NA	NA
AC139426.2	NA	NA	NA	NA	NA	NA	x	NA	1	15	32694108	32695493	-1	NA	NA	NA	NA	NA	NA	NA	NA	NA
AC145625.1	NA	NA	NA	NA	NA	x	NA	NA	1	2	239755303	239756172	-1	NA	NA	NA	NA	NA	NA	NA	NA	NA
ACACB	NA	NA	NA	NA	NA	x	NA	NA	1	12	109554400	109706031	1	NA	NA	NA	NA	NA	NA	NA	NA	NA
ACADL	NA	NA	NA	NA	NA	NA	x	NA	1	2	211052663	211090215	-1	NA	NA	NA	NA	NA	NA	NA	NA	NA
ACADVL	NA	NA	NA	NA	NA	NA	NA	x	1	17	7120444	7128587	1	NA	NA	NA	NA	NA	NA	NA	NA	NA
ACAP1	NA	NA	NA	NA	NA	NA	NA	x	1	17	7239848	7254797	1	NA	NA	NA	NA	NA	NA	NA	NA	NA
ACAT1	NA	NA	NA	NA	NA	NA	x	NA	1	11	107992243	108018503	1	NA	NA	NA	NA	NA	NA	NA	NA	NA
ACBD6	NA	NA	NA	NA	NA	x	NA	NA	1	1	180244515	180472089	-1	NA	NA	NA	NA	NA	NA	NA	NA	NA
ACOT1	NA	NA	NA	NA	NA	x	NA	NA	1	14	74003818	74010453	1	NA	NA	NA	NA	NA	NA	NA	NA	NA
ACOT13	NA	NA	NA	NA	NA	NA	NA	x	1	6	24667263	24705293	1	NA	NA	NA	NA	NA	NA	NA	NA	NA
ACOT2	NA	NA	NA	NA	NA	x	NA	NA	1	14	74034324	74042359	1	NA	NA	NA	NA	NA	NA	NA	NA	NA
ACOT4	NA	NA	NA	NA	NA	x	NA	NA	1	14	74058410	74062468	1	NA	NA	NA	NA	NA	NA	NA	NA	NA
ACOT6	NA	NA	NA	NA	NA	x	NA	NA	1	14	74083548	74086592	1	NA	NA	NA	NA	NA	NA	NA	NA	NA
ACOX3	NA	NA	NA	NA	NA	NA	x	NA	1	4	8368439	8442450	-1	NA	NA	NA	NA	NA	NA	NA	NA	NA
ACTB	NA	NA	NA	NA	NA	NA	NA	x	1	7	5566782	5603415	-1	NA	NA	NA	NA	NA	NA	NA	NA	NA
ACTL7B	NA	NA	NA	NA	NA	x	NA	NA	1	9	111616871	111619239	-1	NA	NA	NA	NA	NA	NA	NA	NA	NA
ACTR10	NA	NA	NA	NA	NA	x	NA	NA	1	14	58666798	58707760	1	NA	NA	NA	NA	NA	NA	NA	NA	NA
ACTR1B	NA	NA	NA	NA	NA	NA	NA	x	1	2	98272431	98280570	-1	NA	NA	NA	NA	NA	NA	NA	NA	NA
ACTR3B	NA	NA	NA	NA	NA	NA	NA	x	1	7	152456834	152552463	1	NA	NA	NA	NA	NA	NA	NA	NA	NA
ACTR3C	NA	NA	NA	NA	NA	NA	x	NA	1	7	149941005	150020814	-1	NA	NA	NA	NA	NA	NA	NA	NA	NA
ACVR1C	NA	NA	NA	NA	NA	NA	x	NA	1	2	158388888	158485517	-1	NA	NA	NA	NA	NA	NA	NA	x	NA
ACVR2A	NA	NA	NA	NA	NA	NA	x	NA	1	2	148602086	148688393	1	NA	NA	NA	NA	NA	NA	NA	x	NA
ADAD2	NA	NA	NA	NA	NA	NA	NA	x	1	16	84224723	84230772	1	NA	NA	NA	NA	NA	NA	NA	NA	NA
ADAM12	NA	NA	NA	NA	NA	x	NA	NA	1	10	127700950	128077024	-1	NA	NA	NA	NA	x	NA	NA	NA	NA
ADAM15	NA	NA	NA	NA	NA	NA	x	NA	1	1	155023042	155035252	1	NA	NA	NA	NA	NA	NA	NA	NA	NA
ADAMTS12	NA	NA	NA	NA	NA	x	NA	NA	1	5	33523640	33892297	-1	NA	NA	NA	NA	NA	NA	NA	NA	NA
ADAMTS17	NA	NA	NA	NA	NA	x	NA	NA	1	15	100511794	100882210	-1	x	NA	NA	NA	NA	NA	NA	NA	NA
ADCY10	NA	NA	NA	NA	NA	NA	x	NA	1	1	167778625	167883453	-1	NA	NA	NA	NA	NA	NA	NA	NA	NA
ADCY9	NA	NA	NA	NA	NA	x	NA	NA	1	16	4012657	4166186	-1	NA	NA	NA	NA	NA	NA	NA	x	NA
ADIPOR1	NA	NA	NA	NA	NA	NA	x	NA	1	1	202909951	202927700	-1	NA	NA	NA	x	NA	NA	NA	NA	NA
ADIPOR2	NA	NA	NA	NA	NA	x	NA	NA	1	12	1797740	1897844	1	NA	NA	NA	x	NA	NA	NA	NA	NA
AES	NA	NA	NA	NA	NA	NA	x	NA	1	19	3052908	3062964	-1	NA	NA	NA	NA	NA	NA	NA	NA	NA
AF186192.1	NA	NA	NA	NA	NA	NA	x	NA	1	8	145923999	145924570	-1	NA	NA	NA	NA	NA	NA	NA	NA	NA
AF186192.2	NA	NA	NA	NA	NA	NA	x	NA	1	8	145925738	145932815	1	NA	NA	NA	NA	NA	NA	NA	NA	NA
AF287957.1	NA	NA	NA	NA	NA	NA	x	NA	1	8	6473125	6474719	-1	NA	NA	NA	NA	NA	NA	NA	NA	NA
AFF3	NA	NA	NA	NA	NA	NA	x	NA	1	2	100163718	100759201	-1	NA	NA	NA	NA	NA	NA	NA	NA	NA
AGBL1	NA	NA	NA	NA	NA	NA	x	NA	1	15	86685235	87531323	1	NA	NA	NA	NA	NA	NA	NA	NA	NA
AGPAT9	NA	NA	NA	NA	NA	NA	x	NA	1	4	84457067	84527028	1	NA	NA	NA	NA	NA	NA	NA	NA	NA
AGR2	NA	NA	NA	NA	NA	x	NA	NA	1	7	16831435	16873057	-1	NA	NA	NA	NA	NA	NA	NA	NA	NA
AHR	NA	NA	NA	NA	NA	x	NA	NA	1	7	17338246	17385776	1	NA	NA	x	NA	x	x	x	NA	NA
AIPL1	NA	NA	NA	NA	NA	x	NA	NA	1	17	6327057	6338519	-1	NA	NA	NA	NA	NA	NA	NA	NA	NA
AK4	NA	NA	NA	NA	NA	NA	x	NA	1	1	65613232	65697828	1	NA	NA	NA	NA	NA	NA	NA	NA	NA
AK5	NA	NA	NA	NA	NA	x	NA	NA	1	1	77747736	78025651	1	NA	NA	NA	NA	NA	NA	NA	NA	NA
AKAP3	NA	NA	NA	NA	NA	NA	x	NA	1	12	4724677	4758213	-1	NA	NA	NA	NA	NA	NA	NA	NA	NA
AL022324.1	NA	NA	NA	NA	NA	x	NA	NA	1	22	25739543	25741001	-1	NA	NA	NA	NA	NA	NA	NA	NA	NA
AL049775.1	NA	NA	NA	NA	NA	NA	NA	x	1	14	85991477	85996332	-1	NA	NA	NA	NA	NA	NA	NA	NA	NA
AL096755.1	NA	NA	NA	NA	NA	x	NA	NA	1	22	47511734	47513113	-1	NA	NA	NA	NA	NA	NA	NA	NA	NA
AL117344.1	NA	NA	NA	NA	NA	x	NA	NA	1	6	157798094	157801928	-1	NA	NA	NA	NA	NA	NA	NA	NA	NA
AL132989.1	NA	NA	NA	NA	NA	x	NA	NA	1	14	58741987	58742911	-1	NA	NA	NA	NA	NA	NA	NA	NA	NA
AL137860.1	NA	NA	NA	NA	NA	NA	x	NA	1	1	27391325	27391952	-1	NA	NA	NA	NA	NA	NA	NA	NA	NA
AL158826.1	NA	NA	NA	NA	NA	x	NA	NA	1	9	136219961	136220023	1	NA	NA	NA	NA	NA	NA	NA	NA	NA
AL158826.2	NA	NA	NA	NA	NA	x	NA	NA	1	9	136217533	136218248	-1	NA	NA	NA	NA	NA	NA	NA	NA	NA
AL353996.1	NA	NA	NA	NA	NA	NA	x	NA	1	17	16826229	16838153	-1	NA	NA	NA	NA	NA	NA	NA	NA	NA
AL354993.1	NA	NA	NA	NA	NA	x	NA	NA	1	20	52105495	52106164	1	NA	NA	NA	NA	NA	NA	NA	NA	NA
AL357140.1	NA	NA	NA	NA	NA	NA	x	NA	1	1	9887668	9888316	-1	NA	NA	NA	NA	NA	NA	NA	NA	NA
AL359878.1	NA	NA	NA	NA	NA	x	NA	NA	1	10	1017097	1034281	-1	NA	NA	NA	NA	NA	NA	NA	NA	NA
AL442069.1	NA	NA	NA	NA	NA	NA	x	NA	1	10	1379927	1382647	-1	NA	NA	NA	NA	NA	NA	NA	NA	NA
AL606913.1	NA	NA	NA	NA	NA	x	NA	NA	1	1	212776083	212777049	-1	NA	NA	NA	NA	NA	NA	NA	NA	NA
ALDH1L1	NA	NA	NA	NA	NA	x	NA	NA	1	3	125822412	125916837	-1	NA	NA	NA	NA	NA	NA	NA	NA	NA
ALDH5A1	NA	NA	NA	NA	NA	NA	NA	x	1	6	24495080	24537435	1	NA	NA	NA	NA	NA	NA	NA	NA	NA
ALDH9A1	NA	NA	NA	NA	NA	x	NA	NA	1	1	165631453	165668100	-1	NA	NA	NA	NA	NA	NA	NA	NA	NA
ALDOA	NA	NA	NA	NA	NA	NA	x	NA	1	16	30064444	30081741	1	NA	NA	NA	NA	NA	NA	NA	NA	NA
ALKBH2	NA	NA	NA	NA	NA	x	NA	NA	1	12	109525993	109531436	-1	NA	NA	NA	NA	NA	NA	NA	NA	NA
ALKBH8	NA	NA	NA	NA	NA	NA	x	NA	1	11	107373452	107436472	-1	NA	NA	NA	NA	NA	NA	NA	NA	NA
ALMS1	NA	NA	NA	NA	NA	x	NA	NA	1	2	73612886	73837920	1	NA	NA	NA	NA	NA	NA	NA	NA	NA
ALOX12	NA	NA	NA	NA	NA	NA	x	NA	1	17	6899384	6914055	1	NA	NA	NA	NA	NA	NA	NA	NA	NA
AMDHD2	NA	NA	NA	NA	NA	NA	NA	x	1	16	2570363	2581423	1	NA	NA	NA	NA	NA	NA	NA	NA	NA
ANAPC13	NA	NA	NA	NA	NA	NA	x	NA	1	3	134196548	134205558	-1	NA	NA	NA	NA	NA	NA	NA	NA	NA
ANGPT2	NA	NA	NA	NA	NA	NA	x	NA	1	8	6357172	6420930	-1	NA	NA	NA	x	NA	NA	NA	NA	NA
ANKRD27	NA	NA	NA	NA	NA	NA	x	NA	1	19	33087907	33166102	-1	NA	NA	NA	NA	NA	NA	NA	NA	NA
ANKRD31	NA	NA	NA	NA	NA	x	NA	NA	1	5	74364100	74532703	-1	NA	NA	NA	NA	NA	NA	NA	NA	NA
ANKRD40	NA	NA	NA	NA	NA	NA	x	NA	1	17	48770553	48785285	-1	NA	NA	NA	NA	NA	NA	NA	NA	NA
ANKRD53	NA	NA	NA	NA	NA	x	NA	NA	1	2	71205510	71212626	1	NA	NA	NA	NA	NA	NA	NA	NA	NA
ANKRD55	NA	NA	NA	NA	NA	x	NA	NA	1	5	55395507	55529186	-1	NA	NA	NA	NA	NA	NA	NA	NA	NA
ANKRD56	NA	NA	NA	NA	NA	NA	x	NA	1	4	77816082	77819002	-1	NA	NA	NA	NA	NA	NA	NA	NA	NA
ANKS6	NA	NA	NA	NA	NA	x	NA	NA	1	9	101493611	101559247	-1	NA	NA	NA	NA	NA	NA	NA	NA	NA
ANKZF1	NA	NA	NA	NA	NA	x	NA	NA	1	2	220094479	220101391	1	NA	NA	NA	NA	NA	NA	NA	NA	NA
ANO2	NA	NA	NA	NA	NA	NA	x	NA	1	12	5641035	6055398	-1	NA	NA	NA	NA	NA	NA	NA	NA	NA
ANP32D	NA	NA	NA	NA	NA	x	NA	NA	1	12	48866448	48866843	1	NA	NA	NA	NA	NA	NA	NA	NA	NA
ANXA13	NA	NA	NA	NA	NA	x	NA	NA	1	8	124693034	124749647	-1	NA	NA	NA	NA	NA	NA	NA	NA	NA
AP002478.1	NA	NA	NA	NA	NA	x	NA	NA	1	18	3594112	3598350	1	NA	NA	NA	NA	NA	NA	NA	NA	NA
AP006621.5	NA	NA	NA	NA	NA	x	NA	NA	1	11	777578	784297	1	NA	NA	NA	NA	NA	NA	NA	NA	NA
APCDD1	NA	NA	NA	NA	NA	x	NA	NA	1	18	10454625	10488698	1	NA	NA	NA	NA	NA	NA	NA	NA	NA
APOA1	NA	NA	NA	NA	NA	x	NA	NA	1	11	116706467	116708666	-1	NA	NA	NA	NA	NA	NA	x	NA	NA
APOA4	NA	NA	NA	NA	NA	x	NA	NA	1	11	116691419	116694022	-1	NA	NA	NA	NA	NA	NA	NA	NA	NA
APOA5	NA	NA	NA	NA	NA	x	NA	NA	1	11	116660083	116663136	-1	NA	NA	NA	x	NA	NA	NA	x	NA
APOB	NA	NA	NA	NA	NA	NA	NA	x	1	2	21224301	21266945	-1	NA	NA	NA	x	NA	NA	NA	x	NA
APOBEC3A	NA	NA	NA	NA	NA	x	NA	NA	1	22	39348746	39359188	1	NA	NA	NA	NA	NA	NA	NA	NA	NA
APOC3	NA	NA	NA	NA	NA	x	NA	NA	1	11	116700422	116703788	1	NA	NA	NA	x	NA	NA	NA	NA	NA
APOL1	NA	NA	NA	NA	NA	NA	x	NA	1	22	36649056	36663576	1	NA	NA	NA	NA	NA	NA	NA	NA	NA
APOL2	NA	NA	NA	NA	NA	NA	x	NA	1	22	36622256	36636000	-1	NA	NA	NA	NA	NA	NA	NA	NA	NA
APOL3	NA	NA	NA	NA	NA	NA	x	NA	1	22	36536372	36562225	-1	NA	NA	NA	NA	NA	NA	NA	NA	NA
APOL4	NA	NA	NA	NA	NA	NA	x	NA	1	22	36585172	36600886	-1	NA	NA	NA	NA	NA	NA	NA	NA	NA
ARAP2	NA	NA	NA	NA	NA	NA	x	NA	1	4	36067620	36246131	-1	NA	NA	NA	NA	NA	NA	NA	NA	NA
ARHGAP15	NA	NA	NA	NA	NA	x	NA	NA	1	2	143848931	144525921	1	NA	NA	NA	NA	NA	NA	NA	NA	NA
ARHGAP29	NA	NA	NA	NA	NA	x	NA	NA	1	1	94637307	94703189	-1	NA	NA	NA	NA	NA	NA	NA	NA	NA
ARHGAP39	NA	NA	NA	NA	NA	NA	x	NA	1	8	145754563	145911194	-1	NA	NA	NA	NA	NA	NA	NA	NA	NA
ARHGAP5	NA	NA	NA	NA	NA	NA	NA	x	1	14	32546189	32628934	1	NA	NA	NA	NA	NA	NA	NA	NA	NA
ARHGEF26	NA	NA	NA	NA	NA	NA	x	NA	1	3	153838792	153975616	1	NA	NA	NA	NA	NA	NA	NA	NA	NA
ARID3A	NA	NA	NA	NA	NA	x	NA	NA	1	19	926037	972781	1	NA	NA	NA	NA	NA	NA	NA	NA	NA
ARID4A	NA	NA	NA	NA	NA	x	NA	NA	1	14	58765103	58840451	1	NA	NA	NA	NA	NA	NA	NA	NA	NA
ARID5A	NA	NA	NA	NA	NA	NA	NA	x	1	2	97202480	97218375	1	NA	NA	NA	NA	NA	NA	NA	NA	NA
ARL11	NA	NA	NA	NA	NA	NA	x	NA	1	13	50202435	50208008	1	NA	NA	NA	NA	NA	NA	NA	NA	NA
ARL2BP	NA	NA	NA	NA	NA	NA	x	NA	1	16	57279010	57287547	1	NA	NA	NA	NA	NA	NA	NA	NA	NA
ARL4D	NA	NA	NA	NA	NA	x	NA	NA	1	17	41476353	41478503	1	NA	NA	NA	NA	NA	NA	NA	NA	NA
ARL5C	NA	NA	NA	NA	NA	NA	x	NA	1	17	37313147	37323318	-1	NA	NA	NA	NA	NA	NA	NA	NA	NA
ARPC4	NA	NA	NA	NA	NA	NA	x	NA	1	3	9834179	9896822	1	NA	NA	NA	NA	NA	NA	NA	NA	NA
ARPC4-TTLL3	NA	NA	NA	NA	NA	NA	x	NA	1	3	9834798	9877085	1	NA	NA	NA	NA	NA	NA	NA	NA	NA
ARRDC2	NA	NA	NA	NA	NA	NA	NA	x	1	19	18111944	18124903	1	NA	NA	NA	NA	NA	NA	NA	NA	NA
ASAP3	NA	NA	NA	NA	NA	x	NA	NA	1	1	23750352	23810750	-1	NA	NA	NA	NA	NA	NA	NA	NA	NA
ASGR1	NA	NA	NA	NA	NA	NA	NA	x	1	17	7076750	7082883	-1	NA	NA	NA	NA	NA	NA	NA	x	NA
ASNS	NA	NA	NA	NA	NA	NA	x	NA	1	7	97481430	97501854	-1	NA	NA	NA	NA	NA	NA	NA	NA	NA
ASPDH	NA	NA	NA	NA	NA	NA	x	NA	1	19	51014858	51017947	-1	NA	NA	NA	NA	NA	NA	NA	NA	NA
ASTN2	NA	NA	NA	NA	NA	x	NA	NA	1	9	119187504	120177348	-1	NA	NA	NA	NA	NA	NA	NA	NA	NA
ATE1	NA	NA	NA	NA	NA	NA	x	NA	1	10	123499939	123688316	-1	NA	NA	NA	NA	NA	NA	NA	NA	NA
ATF3	NA	NA	NA	NA	NA	x	NA	NA	1	1	212738676	212794119	1	NA	NA	NA	NA	NA	x	NA	NA	NA
ATF7	NA	NA	NA	NA	NA	NA	x	NA	1	12	53905845	54020199	-1	NA	NA	NA	NA	NA	NA	NA	NA	NA
ATG10	NA	NA	NA	NA	NA	x	NA	NA	1	5	81267844	81572241	1	NA	NA	NA	NA	NA	NA	NA	NA	NA
ATG9A	NA	NA	NA	NA	NA	x	NA	NA	1	2	220074494	220094439	-1	NA	NA	NA	NA	NA	NA	NA	NA	NA
ATM	NA	NA	NA	NA	NA	NA	x	NA	1	11	108093211	108239829	1	NA	NA	NA	NA	NA	x	NA	NA	NA
ATOX1	NA	NA	NA	NA	NA	x	NA	NA	1	5	151121877	151152093	-1	NA	NA	NA	NA	NA	NA	NA	NA	NA
ATP10B	NA	NA	NA	NA	NA	NA	x	NA	1	5	159990127	160279221	-1	NA	NA	NA	NA	NA	NA	NA	NA	NA
ATP2C2	NA	NA	NA	NA	NA	NA	NA	x	1	16	84402133	84497792	1	NA	NA	NA	NA	NA	NA	NA	NA	NA
ATP5G2	NA	NA	NA	NA	NA	NA	x	NA	1	12	54058950	54071182	-1	NA	NA	NA	NA	NA	NA	NA	NA	NA
ATP6V0C	NA	NA	NA	NA	NA	NA	NA	x	1	16	2563871	2570219	1	NA	NA	NA	NA	NA	NA	NA	NA	NA
ATP6V1B1	NA	NA	NA	NA	NA	x	NA	NA	1	2	71163012	71192555	1	NA	NA	NA	NA	NA	NA	NA	NA	NA
ATP6V1B2	NA	NA	NA	NA	NA	x	NA	NA	1	8	20054878	20084330	1	NA	NA	NA	NA	NA	NA	NA	NA	NA
ATP9B	NA	NA	NA	NA	NA	NA	x	NA	1	18	76829394	77138278	1	NA	NA	NA	NA	NA	NA	NA	NA	NA
AVPR1B	NA	NA	NA	NA	NA	NA	x	NA	1	1	206223976	206231639	1	NA	NA	NA	NA	NA	NA	NA	NA	NA
AZGP1	NA	NA	NA	NA	NA	NA	x	NA	1	7	99564343	99573780	-1	NA	NA	NA	NA	NA	NA	NA	NA	NA
B3GNT3	NA	NA	NA	NA	NA	NA	NA	x	1	19	17905919	17924385	1	NA	NA	NA	NA	NA	NA	NA	NA	NA
BACE2	NA	NA	NA	NA	NA	x	NA	NA	1	21	42539728	42648524	1	NA	NA	NA	NA	NA	NA	NA	NA	NA
BACH2	NA	NA	NA	NA	NA	NA	x	NA	1	6	90636248	91006627	-1	NA	NA	NA	NA	NA	NA	NA	NA	NA
BAI1	NA	NA	NA	NA	NA	NA	NA	x	1	8	143530791	143626370	1	NA	NA	NA	NA	NA	NA	NA	NA	NA
BAI2	NA	NA	NA	NA	NA	NA	x	NA	1	1	32192718	32230494	-1	NA	NA	NA	NA	NA	NA	NA	NA	NA
BANF2	NA	NA	NA	NA	NA	NA	NA	x	1	20	17674320	17716516	1	NA	NA	NA	NA	NA	NA	NA	NA	NA
BBS7	NA	NA	NA	NA	NA	NA	x	NA	1	4	122745595	122791652	-1	x	NA	NA	NA	NA	NA	NA	NA	NA
BBS9	NA	NA	NA	NA	NA	x	NA	NA	1	7	33168856	33645680	1	NA	NA	NA	NA	NA	NA	NA	NA	NA
BBX	NA	NA	NA	NA	NA	x	NA	NA	1	3	107241783	107530171	1	NA	NA	NA	NA	NA	NA	NA	NA	NA
BCDIN3D	NA	NA	NA	NA	NA	x	NA	NA	1	12	50229827	50236912	-1	NA	NA	NA	NA	NA	NA	NA	NA	NA
BCL2L13	NA	NA	NA	NA	NA	NA	x	NA	1	22	18111621	18213388	1	NA	NA	NA	NA	NA	NA	NA	NA	NA
BCL6B	NA	NA	NA	NA	NA	NA	x	NA	1	17	6926369	6933219	1	NA	NA	NA	NA	NA	NA	NA	NA	NA
BCL7C	NA	NA	NA	NA	NA	x	NA	NA	1	16	30845373	30905623	-1	NA	NA	NA	NA	NA	NA	NA	NA	NA
BDNF	NA	NA	NA	NA	NA	x	NA	NA	1	11	27676440	27743605	-1	NA	x	NA	NA	NA	NA	NA	NA	x
BDP1	NA	NA	NA	NA	NA	NA	NA	x	1	5	70751442	70863649	1	NA	NA	NA	NA	NA	NA	NA	NA	NA
BFSP1	NA	NA	NA	NA	NA	NA	NA	x	1	20	17474550	17549865	-1	NA	NA	NA	NA	NA	NA	NA	NA	NA
BID	NA	NA	NA	NA	NA	NA	x	NA	1	22	18216906	18257261	-1	NA	NA	NA	NA	NA	NA	NA	NA	NA
BIK	NA	NA	NA	NA	NA	x	NA	NA	1	22	43506754	43525718	1	NA	NA	NA	NA	NA	NA	NA	NA	NA
BIN3	NA	NA	NA	NA	NA	NA	x	NA	1	8	22477931	22526661	-1	NA	NA	NA	NA	NA	NA	NA	NA	NA
BMP7	NA	NA	NA	NA	NA	NA	x	NA	1	20	55743804	55841685	-1	NA	NA	NA	NA	NA	NA	NA	NA	NA
BMPER	NA	NA	NA	NA	NA	x	NA	NA	1	7	33944523	34195484	1	NA	NA	NA	NA	NA	NA	NA	NA	NA
BNIP3	NA	NA	NA	NA	NA	x	NA	NA	1	10	133781578	133795435	-1	NA	NA	NA	NA	NA	NA	NA	NA	NA
BOLA2B	NA	NA	NA	NA	NA	NA	x	NA	1	16	30204256	30205627	-1	NA	NA	NA	NA	NA	NA	NA	NA	NA
BPGM	NA	NA	NA	NA	NA	NA	x	NA	1	7	134331560	134364565	1	NA	NA	NA	NA	NA	NA	NA	NA	NA
BRCA1	NA	NA	NA	NA	NA	x	NA	NA	1	17	41196312	41322290	-1	NA	NA	x	NA	x	x	x	NA	NA
BRD7	NA	NA	NA	NA	NA	x	NA	NA	1	16	50352941	50402845	-1	NA	NA	NA	NA	NA	NA	NA	NA	NA
BRF1	NA	NA	NA	NA	NA	NA	x	NA	1	14	105675623	105781914	-1	NA	NA	NA	NA	NA	NA	NA	NA	NA
BRF2	NA	NA	NA	NA	NA	NA	x	NA	1	8	37700786	37707459	-1	NA	NA	NA	NA	NA	NA	NA	NA	NA
BRPF1	NA	NA	NA	NA	NA	NA	x	NA	1	3	9773413	9789702	1	NA	NA	NA	NA	NA	NA	NA	NA	NA
BRPF3	NA	NA	NA	NA	NA	x	NA	NA	1	6	36164521	36200567	1	NA	NA	NA	NA	NA	NA	NA	NA	NA
BST2	NA	NA	NA	NA	NA	NA	NA	x	1	19	17502082	17516457	-1	NA	NA	NA	NA	NA	NA	NA	NA	NA
BTG2	NA	NA	NA	NA	NA	NA	x	NA	1	1	203274619	203278730	1	NA	NA	NA	NA	NA	NA	NA	NA	NA
C10orf105	NA	NA	NA	NA	NA	NA	x	NA	1	10	73471458	73497581	-1	NA	NA	NA	NA	NA	NA	NA	NA	NA
C10orf122	NA	NA	NA	NA	NA	NA	x	NA	1	10	127265091	127371713	-1	NA	NA	NA	NA	NA	NA	NA	NA	NA
C10orf54	NA	NA	NA	NA	NA	NA	x	NA	1	10	73507316	73533337	-1	NA	NA	NA	NA	NA	NA	NA	NA	NA
C10orf76	NA	NA	NA	NA	NA	x	NA	NA	1	10	103605356	103815950	-1	NA	NA	NA	NA	NA	NA	NA	NA	NA
C10orf91	NA	NA	NA	NA	NA	x	NA	NA	1	10	134257831	134262912	1	NA	NA	NA	NA	NA	NA	NA	NA	NA
C10orf96	NA	NA	NA	NA	NA	NA	x	NA	1	10	118083940	118139541	1	NA	NA	NA	NA	NA	NA	NA	NA	NA
C11orf65	NA	NA	NA	NA	NA	NA	x	NA	1	11	108179246	108338258	-1	NA	NA	NA	NA	NA	NA	NA	NA	NA
C11orf73	NA	NA	NA	NA	NA	x	NA	NA	1	11	86013253	86056969	1	NA	NA	NA	NA	NA	NA	NA	NA	NA
C11orf82	NA	NA	NA	NA	NA	x	NA	NA	1	11	82611017	82669319	1	NA	NA	NA	NA	NA	NA	NA	NA	NA
C12orf40	NA	NA	NA	NA	NA	NA	x	NA	1	12	40019969	40302102	1	NA	NA	NA	NA	NA	NA	NA	NA	NA
C12orf54	NA	NA	NA	NA	NA	x	NA	NA	1	12	48876286	48890295	1	NA	NA	NA	NA	NA	NA	NA	NA	NA
C12orf74	NA	NA	NA	NA	NA	NA	x	NA	1	12	93096743	93102321	1	NA	NA	NA	NA	NA	NA	NA	NA	NA
C14orf128	NA	NA	NA	NA	NA	NA	NA	x	1	14	32545184	32545847	-1	NA	NA	NA	NA	NA	NA	NA	NA	NA
C14orf169	NA	NA	NA	NA	NA	x	NA	NA	1	14	73957669	73960096	1	NA	NA	NA	NA	NA	NA	NA	NA	NA
C14orf49	NA	NA	NA	NA	NA	NA	x	NA	1	14	95883831	95942173	-1	NA	NA	NA	NA	NA	NA	NA	NA	NA
C15orf41	NA	NA	NA	NA	NA	x	NA	NA	1	15	36871812	37102432	1	NA	NA	NA	NA	NA	NA	NA	NA	NA
C16orf59	NA	NA	NA	NA	NA	NA	NA	x	1	16	2510087	2514964	1	NA	NA	NA	NA	NA	NA	NA	NA	NA
C16orf63	NA	NA	NA	NA	NA	x	NA	NA	1	16	15959576	15982472	-1	NA	NA	NA	NA	NA	NA	NA	NA	NA
C16orf85	NA	NA	NA	NA	NA	NA	x	NA	1	16	88620112	88636548	-1	NA	NA	NA	NA	NA	NA	NA	NA	NA
C17orf49	NA	NA	NA	NA	NA	NA	x	NA	1	17	6918073	6920838	1	NA	NA	NA	NA	NA	NA	NA	NA	NA
C17orf80	NA	NA	NA	NA	NA	x	NA	NA	1	17	71228372	71245091	1	NA	NA	NA	NA	NA	NA	NA	NA	NA
C17orf81	NA	NA	NA	NA	NA	NA	NA	x	1	17	7155372	7163250	1	NA	NA	NA	NA	NA	NA	NA	NA	NA
C17orf95	NA	NA	NA	NA	NA	NA	x	NA	1	17	74722940	74729961	1	NA	NA	NA	NA	NA	NA	NA	NA	NA
C19orf10	NA	NA	NA	NA	NA	NA	NA	x	1	19	4657566	4670415	-1	NA	NA	NA	NA	NA	NA	NA	NA	NA
C19orf22	NA	NA	NA	NA	NA	x	NA	NA	1	19	896503	913225	-1	NA	NA	NA	NA	NA	NA	NA	NA	NA
C19orf53	NA	NA	NA	NA	NA	NA	x	NA	1	19	13885257	13889582	1	NA	NA	NA	NA	NA	NA	NA	NA	NA
C19orf6	NA	NA	NA	NA	NA	x	NA	NA	1	19	1009650	1021141	-1	NA	NA	NA	NA	NA	NA	NA	NA	NA
C19orf63	NA	NA	NA	NA	NA	NA	x	NA	1	19	50979736	50986607	1	NA	NA	NA	NA	NA	NA	NA	NA	NA
C1orf112	NA	NA	NA	NA	NA	NA	x	NA	1	1	169631245	169823221	1	NA	NA	NA	NA	NA	NA	NA	NA	NA
C1orf156	NA	NA	NA	NA	NA	NA	x	NA	1	1	169761670	169764107	-1	NA	NA	NA	NA	NA	NA	NA	NA	NA
C1orf186	NA	NA	NA	NA	NA	NA	x	NA	1	1	206238872	206288647	-1	NA	NA	NA	NA	NA	NA	NA	NA	NA
C1orf190	NA	NA	NA	NA	NA	x	NA	NA	1	1	46669006	46686933	1	NA	NA	NA	NA	NA	NA	NA	NA	NA
C1orf21	NA	NA	NA	NA	NA	x	NA	NA	1	1	184356192	184598154	1	NA	NA	NA	NA	NA	NA	NA	NA	NA
C1orf213	NA	NA	NA	NA	NA	x	NA	NA	1	1	23695490	23698332	1	NA	NA	NA	NA	NA	NA	NA	NA	NA
C1orf222	NA	NA	NA	NA	NA	NA	NA	x	1	1	1853396	1935276	-1	NA	NA	NA	NA	NA	NA	NA	NA	NA
C1orf87	NA	NA	NA	NA	NA	NA	x	NA	1	1	60452941	60539442	-1	NA	NA	NA	NA	NA	NA	NA	NA	NA
C1orf9	NA	NA	NA	NA	NA	x	NA	NA	1	1	172501489	172580971	1	NA	NA	NA	NA	NA	NA	NA	NA	NA
C1QL2	NA	NA	NA	NA	NA	x	NA	NA	1	2	119913819	119916465	-1	NA	NA	NA	NA	NA	NA	NA	NA	NA
C1QTNF7	NA	NA	NA	NA	NA	x	NA	NA	1	4	15341442	15447790	1	NA	NA	NA	NA	NA	NA	NA	NA	NA
C1QTNF8	NA	NA	NA	NA	NA	x	NA	NA	1	16	1138226	1146244	-1	NA	NA	NA	NA	NA	NA	NA	NA	NA
C20orf103	NA	NA	NA	NA	NA	NA	x	NA	1	20	9495008	9511171	1	NA	NA	NA	NA	NA	NA	NA	NA	NA
C20orf106	NA	NA	NA	NA	NA	NA	x	NA	1	20	55092243	55101198	1	NA	NA	NA	NA	NA	NA	NA	NA	NA
C20orf107	NA	NA	NA	NA	NA	NA	x	NA	1	20	55108302	55111576	1	NA	NA	NA	NA	NA	NA	NA	NA	NA
C20orf12	NA	NA	NA	NA	NA	NA	x	NA	1	20	18364011	18447829	-1	NA	NA	NA	NA	NA	NA	NA	NA	NA
C20orf134	NA	NA	NA	NA	NA	NA	x	NA	1	20	32254304	32256331	1	NA	NA	NA	NA	NA	NA	NA	NA	NA
C20orf144	NA	NA	NA	NA	NA	NA	x	NA	1	20	32250090	32251720	1	NA	NA	NA	NA	NA	NA	NA	NA	NA
C20orf166	NA	NA	NA	NA	NA	NA	x	NA	1	20	61147660	61167971	1	NA	NA	NA	NA	NA	NA	NA	NA	NA
C20orf202	NA	NA	NA	NA	NA	x	NA	NA	1	20	1184098	1188918	1	NA	NA	NA	NA	NA	NA	NA	NA	NA
C20orf26	NA	NA	NA	NA	NA	NA	x	NA	1	20	20033158	20341346	1	NA	NA	NA	NA	NA	NA	NA	NA	NA
C20orf43	NA	NA	NA	NA	NA	NA	x	NA	1	20	55043647	55093943	1	NA	NA	NA	NA	NA	NA	NA	NA	NA
C20orf46	NA	NA	NA	NA	NA	x	NA	NA	1	20	1161205	1166059	-1	NA	NA	NA	NA	NA	NA	NA	NA	NA
C21orf91	NA	NA	NA	NA	NA	NA	x	NA	1	21	19161284	19191703	-1	NA	NA	NA	NA	NA	NA	NA	NA	NA
C22orf31	NA	NA	NA	NA	NA	NA	NA	x	1	22	29454660	29457832	-1	NA	NA	NA	NA	NA	NA	NA	NA	NA
C2orf24	NA	NA	NA	NA	NA	x	NA	NA	1	2	220036619	220042828	-1	NA	NA	NA	NA	NA	NA	NA	NA	NA
C2orf34	NA	NA	NA	NA	NA	x	NA	NA	1	2	44589089	44999731	1	x	NA	NA	NA	NA	NA	NA	NA	NA
C2orf40	NA	NA	NA	NA	NA	x	NA	NA	1	2	106679702	106694615	1	NA	NA	NA	NA	NA	NA	NA	NA	NA
C2orf43	NA	NA	NA	NA	NA	NA	NA	x	1	2	20883803	21022882	-1	NA	NA	NA	NA	NA	NA	NA	NA	NA
C2orf48	NA	NA	NA	NA	NA	NA	x	NA	1	2	10281509	10351851	1	NA	NA	NA	NA	NA	NA	NA	NA	NA
C2orf55	NA	NA	NA	NA	NA	NA	NA	x	1	2	99410309	99552722	-1	NA	NA	NA	NA	NA	NA	NA	NA	NA
C2orf57	NA	NA	NA	NA	NA	NA	x	NA	1	2	232457575	232458994	1	NA	NA	NA	NA	NA	NA	NA	NA	NA
C2orf67	NA	NA	NA	NA	NA	NA	x	NA	1	2	210885435	211036107	-1	NA	NA	NA	NA	NA	NA	NA	NA	NA
C2orf7	NA	NA	NA	NA	NA	x	NA	NA	1	2	73455134	73460366	-1	NA	NA	NA	NA	NA	NA	NA	NA	NA
C2orf76	NA	NA	NA	NA	NA	x	NA	NA	1	2	120059801	120124404	-1	NA	NA	NA	NA	NA	NA	NA	NA	NA
C3	NA	NA	NA	NA	NA	x	NA	NA	1	19	6677846	6730573	-1	NA	NA	NA	NA	NA	NA	NA	NA	NA
C3AR1	NA	NA	NA	NA	NA	x	NA	NA	1	12	8210898	8219067	-1	NA	NA	NA	NA	NA	NA	NA	NA	NA
C3orf10	NA	NA	NA	NA	NA	NA	x	NA	1	3	10157276	10168874	1	NA	NA	NA	NA	NA	NA	NA	NA	NA
C3orf19	NA	NA	NA	NA	NA	NA	x	NA	1	3	14693271	14714166	1	NA	NA	NA	NA	NA	NA	NA	NA	NA
C3orf20	NA	NA	NA	NA	NA	NA	x	NA	1	3	14716606	14814541	1	NA	NA	NA	NA	NA	NA	NA	NA	NA
C3orf31	NA	NA	NA	NA	NA	x	NA	NA	1	3	11831916	11888393	-1	NA	NA	NA	NA	NA	NA	NA	NA	NA
C3orf32	NA	NA	NA	NA	NA	NA	x	NA	1	3	8661086	8786726	-1	NA	NA	NA	NA	NA	NA	NA	NA	NA
C3orf43	NA	NA	NA	NA	NA	x	NA	NA	1	3	196233748	196242237	-1	NA	NA	NA	NA	NA	NA	NA	NA	NA
C4orf19	NA	NA	NA	NA	NA	NA	x	NA	1	4	37455563	37625117	1	NA	NA	NA	NA	NA	NA	NA	NA	NA
C4orf22	NA	NA	NA	NA	NA	x	NA	NA	1	4	81256874	81884910	1	NA	NA	NA	NA	NA	NA	NA	NA	NA
C4orf34	NA	NA	NA	NA	NA	NA	x	NA	1	4	39552541	39640710	-1	NA	NA	NA	NA	NA	NA	NA	NA	NA
C4orf46	NA	NA	NA	NA	NA	NA	NA	x	1	4	159587831	159593407	-1	NA	NA	NA	NA	NA	NA	NA	NA	NA
C5orf13	NA	NA	NA	NA	NA	NA	x	NA	1	5	110998318	111333161	-1	NA	NA	NA	NA	NA	NA	NA	NA	NA
C5orf15	NA	NA	NA	NA	NA	x	NA	NA	1	5	133291201	133304478	-1	NA	NA	NA	NA	NA	NA	NA	NA	NA
C5orf17	NA	NA	NA	NA	NA	NA	NA	x	1	5	23951457	24178372	1	NA	NA	NA	NA	NA	NA	NA	NA	NA
C5orf35	NA	NA	NA	NA	NA	NA	NA	x	1	5	56205087	56221359	1	NA	NA	NA	NA	NA	NA	NA	NA	NA
C5orf60	NA	NA	NA	NA	NA	NA	x	NA	1	5	179068545	179072047	-1	NA	NA	NA	NA	NA	NA	NA	NA	NA
C6orf103	NA	NA	NA	NA	NA	x	NA	NA	1	6	146920101	147136598	1	NA	NA	NA	NA	NA	NA	NA	NA	NA
C6orf125	NA	NA	NA	NA	NA	x	NA	NA	1	6	33665345	33679504	-1	NA	NA	NA	NA	NA	NA	NA	NA	NA
C6orf222	NA	NA	NA	NA	NA	x	NA	NA	1	6	36283534	36304662	-1	NA	NA	NA	NA	NA	NA	NA	NA	NA
C6orf35	NA	NA	NA	NA	NA	x	NA	NA	1	6	157712662	157744633	-1	NA	NA	NA	NA	NA	NA	NA	NA	NA
C6orf62	NA	NA	NA	NA	NA	NA	NA	x	1	6	24705089	24721064	-1	NA	NA	NA	NA	NA	NA	NA	NA	NA
C7orf26	NA	NA	NA	NA	NA	NA	x	NA	1	7	6629648	6648357	1	NA	NA	NA	NA	NA	NA	NA	NA	NA
C7orf29	NA	NA	NA	NA	NA	NA	x	NA	1	7	150026938	150029808	1	NA	NA	NA	NA	NA	NA	NA	NA	NA
C7orf68	NA	NA	NA	NA	NA	NA	NA	x	1	7	128095903	128098472	1	NA	NA	NA	NA	NA	NA	NA	NA	NA
C8orf4	NA	NA	NA	NA	NA	x	NA	NA	1	8	40010989	40012821	1	NA	NA	NA	NA	NA	NA	NA	NA	NA
C8orf58	NA	NA	NA	NA	NA	NA	x	NA	1	8	22457114	22461663	1	NA	NA	NA	NA	NA	NA	NA	NA	NA
C8orf84	NA	NA	NA	NA	NA	NA	x	NA	1	8	73976775	74036323	-1	NA	NA	NA	NA	NA	NA	NA	NA	NA
C8orf85	NA	NA	NA	NA	NA	NA	NA	x	1	8	117950438	117956726	1	NA	NA	NA	NA	NA	NA	NA	NA	NA
C9orf5	NA	NA	NA	NA	NA	NA	x	NA	1	9	111777417	111882225	-1	NA	NA	NA	NA	NA	NA	NA	NA	NA
C9orf6	NA	NA	NA	NA	NA	NA	x	NA	1	9	111696461	111713024	1	NA	NA	NA	NA	NA	NA	NA	NA	NA
CA10	NA	NA	NA	NA	NA	x	NA	NA	1	17	49707675	50237377	-1	NA	NA	NA	NA	NA	NA	NA	NA	NA
CACHD1	NA	NA	NA	NA	NA	NA	x	NA	1	1	64936428	65158741	1	NA	NA	NA	NA	NA	NA	NA	NA	NA
CACNG3	NA	NA	NA	NA	NA	NA	x	NA	1	16	24266874	24374122	1	NA	NA	NA	NA	NA	NA	NA	NA	NA
CADPS	NA	NA	NA	NA	NA	NA	x	NA	1	3	62384021	62861064	-1	NA	NA	NA	NA	NA	NA	NA	NA	NA
CALCOCO1	NA	NA	NA	NA	NA	NA	x	NA	1	12	54104902	54121307	-1	NA	NA	NA	NA	NA	NA	NA	NA	NA
CALML6	NA	NA	NA	NA	NA	NA	NA	x	1	1	1846266	1848735	1	NA	NA	NA	NA	NA	NA	NA	NA	NA
CALU	NA	NA	NA	NA	NA	NA	NA	x	1	7	128379346	128411861	1	NA	NA	NA	NA	NA	NA	NA	NA	NA
CAMK1	NA	NA	NA	NA	NA	NA	x	NA	1	3	9799026	9811676	-1	NA	NA	NA	NA	NA	NA	NA	NA	NA
CAMK2B	NA	NA	NA	NA	NA	NA	x	NA	1	7	44256749	44374176	-1	NA	NA	NA	NA	NA	NA	NA	NA	NA
CAMK2N1	NA	NA	NA	NA	NA	x	NA	NA	1	1	20808884	20812713	-1	NA	NA	NA	NA	NA	NA	NA	NA	NA
CAPN13	NA	NA	NA	NA	NA	NA	x	NA	1	2	30945637	31043408	-1	NA	NA	NA	NA	NA	NA	NA	NA	NA
CARD14	NA	NA	NA	NA	NA	x	NA	NA	1	17	78152274	78182855	1	NA	NA	NA	NA	NA	NA	NA	NA	NA
CARTPT	NA	NA	NA	NA	NA	NA	NA	x	1	5	71014990	71016875	1	NA	NA	NA	NA	NA	NA	NA	NA	x
CASP2	NA	NA	NA	NA	NA	NA	NA	x	1	7	142985308	143004789	1	NA	NA	NA	NA	NA	NA	NA	NA	NA
CASP7	NA	NA	NA	NA	NA	NA	x	NA	1	10	115438942	115490662	1	NA	NA	NA	NA	NA	NA	NA	NA	NA
CASS4	NA	NA	NA	NA	NA	NA	x	NA	1	20	54987168	55034396	1	NA	NA	NA	NA	NA	NA	NA	NA	NA
CBX2	NA	NA	NA	NA	NA	NA	x	NA	1	17	77751977	77761449	1	NA	NA	NA	NA	NA	NA	NA	NA	NA
CBX4	NA	NA	NA	NA	NA	NA	x	NA	1	17	77806955	77813228	-1	NA	NA	NA	NA	NA	NA	NA	NA	NA
CBX6	NA	NA	NA	NA	NA	x	NA	NA	1	22	39257455	39268319	-1	NA	NA	NA	NA	NA	NA	NA	NA	NA
CBX8	NA	NA	NA	NA	NA	NA	x	NA	1	17	77765931	77775482	-1	NA	NA	NA	NA	NA	NA	NA	NA	NA
CC2D2A	NA	NA	NA	NA	NA	x	NA	NA	1	4	15471489	15603180	1	NA	NA	NA	NA	NA	NA	NA	NA	NA
CCDC102A	NA	NA	NA	NA	NA	NA	x	NA	1	16	57546090	57570511	-1	NA	NA	NA	NA	NA	NA	NA	NA	NA
CCDC11	NA	NA	NA	NA	NA	x	NA	NA	1	18	47753563	47792865	-1	NA	NA	NA	NA	NA	NA	NA	NA	NA
CCDC115	NA	NA	NA	NA	NA	NA	x	NA	1	2	131095814	131099922	-1	NA	NA	NA	NA	NA	NA	NA	NA	NA
CCDC117	NA	NA	NA	NA	NA	NA	NA	x	1	22	29168662	29185283	1	NA	NA	NA	NA	NA	NA	NA	NA	NA
CCDC124	NA	NA	NA	NA	NA	NA	NA	x	1	19	18043824	18054793	1	NA	NA	NA	NA	NA	NA	NA	NA	NA
CCDC125	NA	NA	NA	NA	NA	NA	NA	x	1	5	68576002	68628636	-1	NA	NA	NA	NA	NA	NA	NA	NA	NA
CCDC129	NA	NA	NA	NA	NA	x	NA	NA	1	7	31553704	31698334	1	NA	NA	NA	NA	NA	NA	NA	NA	NA
CCDC130	NA	NA	NA	NA	NA	NA	x	NA	1	19	13842574	13874106	1	NA	NA	NA	NA	NA	NA	NA	NA	NA
CCDC135	NA	NA	NA	NA	NA	NA	NA	x	1	16	57728713	57765367	1	NA	NA	NA	NA	NA	NA	NA	NA	NA
CCDC136	NA	NA	NA	NA	NA	NA	NA	x	1	7	128430811	128462186	1	NA	NA	NA	NA	NA	NA	NA	NA	NA
CCDC61	NA	NA	NA	NA	NA	NA	x	NA	1	19	46498339	46521874	1	NA	NA	NA	NA	NA	NA	NA	NA	NA
CCDC71	NA	NA	NA	NA	NA	NA	x	NA	1	3	49199968	49203754	-1	NA	NA	NA	NA	NA	NA	NA	NA	NA
CCDC85C	NA	NA	NA	NA	NA	NA	x	NA	1	14	99977603	100070727	-1	NA	NA	NA	NA	NA	NA	NA	NA	NA
CCKAR	NA	NA	NA	NA	NA	NA	x	NA	1	4	26483022	26492084	-1	NA	NA	NA	NA	NA	NA	NA	NA	NA
CCL17	NA	NA	NA	NA	NA	NA	x	NA	1	16	57438679	57449974	1	NA	NA	NA	NA	NA	NA	NA	NA	NA
CCL22	NA	NA	NA	NA	NA	NA	x	NA	1	16	57392684	57400102	1	NA	NA	NA	NA	NA	NA	NA	NA	NA
CCNA2	NA	NA	NA	NA	NA	NA	x	NA	1	4	122737599	122745087	-1	NA	NA	NA	NA	NA	NA	NA	NA	NA
CCNB1IP1	NA	NA	NA	NA	NA	x	NA	NA	1	14	20779529	20801457	-1	NA	NA	NA	NA	NA	NA	NA	NA	NA
CCNB2	NA	NA	NA	NA	NA	NA	NA	x	1	15	59397277	59417244	1	NA	NA	NA	NA	NA	NA	NA	NA	NA
CCNF	NA	NA	NA	NA	NA	NA	NA	x	1	16	2479420	2508855	1	NA	NA	NA	NA	NA	NA	NA	NA	NA
CCNI	NA	NA	NA	NA	NA	NA	x	NA	1	4	77968311	77997158	-1	NA	NA	NA	NA	NA	NA	NA	NA	NA
CCNI2	NA	NA	NA	NA	NA	NA	x	NA	1	5	132083137	132089856	1	NA	NA	NA	NA	NA	NA	NA	NA	NA
CCT7	NA	NA	NA	NA	NA	x	NA	NA	1	2	73460548	73480149	1	NA	NA	NA	NA	NA	NA	NA	NA	NA
CD163L1	NA	NA	NA	NA	NA	x	NA	NA	1	12	7499281	7632493	-1	NA	NA	NA	NA	NA	NA	NA	NA	NA
CD177	NA	NA	NA	NA	NA	x	NA	NA	1	19	43857825	43867480	1	NA	NA	NA	NA	NA	NA	NA	NA	NA
CD247	NA	NA	NA	NA	NA	NA	NA	x	1	1	167399877	167487847	-1	NA	NA	NA	x	NA	NA	NA	NA	NA
CD2AP	NA	NA	NA	NA	NA	NA	x	NA	1	6	47445525	47594999	1	NA	NA	NA	NA	NA	NA	NA	NA	NA
CD2BP2	NA	NA	NA	NA	NA	x	NA	NA	1	16	30362087	30366682	-1	NA	NA	NA	NA	NA	NA	NA	NA	NA
CD300LF	NA	NA	NA	NA	NA	NA	x	NA	1	17	72690452	72709117	-1	NA	NA	NA	NA	NA	NA	NA	NA	NA
CD82	NA	NA	NA	NA	NA	x	NA	NA	1	11	44585977	44641913	1	NA	NA	NA	NA	NA	NA	NA	NA	NA
CD84	NA	NA	NA	NA	NA	x	NA	NA	1	1	160510885	160549306	-1	NA	NA	NA	NA	NA	NA	NA	NA	NA
CD86	NA	NA	NA	NA	NA	x	NA	NA	1	3	121774213	121839983	1	NA	NA	NA	NA	NA	NA	NA	NA	NA
CD9	NA	NA	NA	NA	NA	NA	x	NA	1	12	6308881	6347427	1	NA	NA	NA	NA	NA	NA	NA	NA	NA
CDC42EP4	NA	NA	NA	NA	NA	x	NA	NA	1	17	71279764	71308143	-1	NA	NA	NA	NA	NA	NA	NA	NA	NA
CDH6	NA	NA	NA	NA	NA	x	NA	NA	1	5	31193857	31329253	1	NA	NA	NA	NA	NA	NA	NA	NA	NA
CDHR5	NA	NA	NA	NA	NA	x	NA	NA	1	11	616565	626078	-1	NA	NA	NA	NA	NA	NA	NA	NA	NA
CDK18	NA	NA	NA	NA	NA	NA	x	NA	1	1	205473723	205501921	1	NA	NA	NA	NA	NA	NA	NA	NA	NA
CDK5RAP2	NA	NA	NA	NA	NA	x	NA	NA	1	9	123151147	123342448	-1	NA	NA	NA	NA	NA	NA	NA	NA	NA
CDK7	NA	NA	NA	NA	NA	NA	NA	x	1	5	68530668	68573250	1	NA	NA	NA	NA	NA	NA	NA	NA	NA
CECR1	NA	NA	NA	NA	NA	x	NA	NA	1	22	17660194	17739125	-1	NA	NA	NA	NA	NA	NA	NA	NA	NA
CECR5	NA	NA	NA	NA	NA	x	NA	NA	1	22	17618401	17646177	-1	NA	NA	NA	NA	NA	NA	NA	NA	NA
CECR6	NA	NA	NA	NA	NA	x	NA	NA	1	22	17597189	17602257	-1	NA	NA	NA	NA	NA	NA	NA	NA	NA
CELF4	NA	NA	NA	NA	NA	NA	x	NA	1	18	34823010	35146000	-1	NA	NA	NA	NA	NA	NA	NA	NA	NA
CELF5	NA	NA	NA	NA	NA	NA	x	NA	1	19	3224701	3297074	1	NA	NA	NA	NA	NA	NA	NA	NA	NA
CEMP1	NA	NA	NA	NA	NA	NA	NA	x	1	16	2577081	2581420	-1	NA	NA	NA	NA	NA	NA	NA	NA	NA
CEND1	NA	NA	NA	NA	NA	x	NA	NA	1	11	787104	790123	-1	NA	NA	NA	NA	NA	NA	NA	NA	NA
CENPH	NA	NA	NA	NA	NA	NA	NA	x	1	5	68485375	68506184	1	NA	NA	NA	NA	NA	NA	NA	NA	NA
CEP152	NA	NA	NA	NA	NA	NA	x	NA	1	15	49030136	49103270	-1	NA	NA	NA	NA	NA	NA	NA	NA	NA
CEP350	NA	NA	NA	NA	NA	x	NA	NA	1	1	179923873	180084015	1	NA	NA	NA	NA	NA	NA	NA	NA	NA
CER1	NA	NA	NA	NA	NA	x	NA	NA	1	9	14719722	14722715	-1	NA	NA	NA	NA	NA	NA	NA	NA	NA
CETN3	NA	NA	NA	NA	NA	NA	x	NA	1	5	89688078	89705603	-1	NA	NA	NA	NA	NA	NA	NA	NA	NA
CHAF1B	NA	NA	NA	NA	NA	x	NA	NA	1	21	37757676	37789125	1	NA	NA	NA	NA	NA	NA	NA	NA	NA
CHD9	NA	NA	NA	NA	NA	NA	x	NA	1	16	53088945	53361413	1	NA	NA	NA	NA	NA	NA	x	NA	NA
CHEK2	NA	NA	NA	NA	NA	NA	NA	x	1	22	29083731	29138410	-1	NA	NA	NA	NA	NA	x	NA	NA	NA
CHFR	NA	NA	NA	NA	NA	NA	x	NA	1	12	133416937	133485772	-1	NA	NA	NA	NA	NA	NA	NA	NA	NA
CHKA	NA	NA	NA	NA	NA	x	NA	NA	1	11	67820326	67888736	-1	NA	NA	NA	NA	NA	NA	NA	NA	NA
CHMP4B	NA	NA	NA	NA	NA	NA	x	NA	1	20	32399110	32442172	1	NA	NA	NA	NA	NA	NA	NA	NA	NA
CHMP6	NA	NA	NA	NA	NA	x	NA	NA	1	17	78965641	78973932	1	NA	NA	NA	NA	NA	NA	NA	NA	NA
CHRM2	NA	NA	NA	NA	NA	NA	x	NA	1	7	136553416	136705002	1	NA	NA	NA	NA	NA	NA	NA	NA	NA
CHRNA1	NA	NA	NA	NA	NA	x	NA	NA	1	2	175612320	175629200	-1	NA	NA	NA	NA	NA	NA	NA	NA	NA
CHRNA7	NA	NA	NA	NA	NA	x	NA	NA	1	15	30875128	32464722	1	NA	NA	NA	NA	NA	NA	NA	NA	NA
CHSY3	NA	NA	NA	NA	NA	NA	x	NA	1	5	129240165	129522327	1	NA	NA	NA	NA	NA	NA	NA	NA	NA
CIAPIN1	NA	NA	NA	NA	NA	NA	x	NA	1	16	57462081	57481439	-1	NA	NA	NA	NA	NA	NA	NA	NA	NA
CIDEC	NA	NA	NA	NA	NA	NA	x	NA	1	3	9908398	9921938	-1	NA	NA	NA	NA	NA	NA	NA	NA	NA
CIR1	NA	NA	NA	NA	NA	NA	NA	x	1	2	175212749	175260443	-1	NA	NA	NA	NA	NA	NA	NA	NA	NA
CKS1B	NA	NA	NA	NA	NA	NA	x	NA	1	1	154947129	154951725	1	NA	NA	NA	NA	NA	NA	NA	NA	NA
CLCA1	NA	NA	NA	NA	NA	NA	NA	x	1	1	86934051	86965972	1	NA	NA	NA	NA	NA	NA	NA	NA	NA
CLCA2	NA	NA	NA	NA	NA	NA	NA	x	1	1	86889769	86922241	1	NA	NA	NA	NA	NA	NA	NA	NA	NA
CLCN1	NA	NA	NA	NA	NA	NA	NA	x	1	7	143013219	143049176	1	NA	NA	NA	NA	NA	NA	NA	NA	NA
CLDN22	NA	NA	NA	NA	NA	x	NA	NA	1	4	184239220	184241927	-1	NA	NA	NA	NA	NA	NA	NA	NA	NA
CLDN24	NA	NA	NA	NA	NA	x	NA	NA	1	4	184242917	184243579	-1	NA	NA	NA	NA	NA	NA	NA	NA	NA
CLDN7	NA	NA	NA	NA	NA	NA	NA	x	1	17	7163223	7166512	-1	NA	NA	NA	NA	NA	NA	NA	NA	NA
CLEC10A	NA	NA	NA	NA	NA	NA	x	NA	1	17	6977857	6983600	-1	NA	NA	NA	NA	NA	NA	NA	NA	NA
CLK4	NA	NA	NA	NA	NA	NA	x	NA	1	5	178029665	178057616	-1	NA	NA	NA	NA	NA	NA	NA	NA	NA
CLSTN1	NA	NA	NA	NA	NA	NA	x	NA	1	1	9789084	9884584	-1	NA	NA	NA	NA	NA	NA	NA	NA	NA
CLTC	NA	NA	NA	NA	NA	x	NA	NA	1	17	57697219	57773671	1	NA	NA	NA	NA	NA	NA	NA	NA	NA
CLU	NA	NA	NA	NA	NA	NA	x	NA	1	8	27454434	27472548	-1	NA	NA	NA	NA	NA	NA	NA	NA	x
CLVS1	NA	NA	NA	NA	NA	NA	x	NA	1	8	61969717	62414204	1	NA	NA	NA	NA	NA	NA	NA	NA	NA
CMAS	NA	NA	NA	NA	NA	NA	x	NA	1	12	22199108	22218608	1	NA	NA	NA	NA	NA	NA	NA	NA	NA
CNGB1	NA	NA	NA	NA	NA	NA	NA	x	1	16	57917847	58005020	-1	NA	NA	NA	NA	NA	NA	NA	NA	NA
CNKSR3	NA	NA	NA	NA	NA	NA	x	NA	1	6	154726311	154831793	-1	NA	NA	NA	NA	NA	NA	NA	NA	NA
CNN2	NA	NA	NA	NA	NA	x	NA	NA	1	19	1026298	1039060	1	NA	NA	NA	NA	NA	NA	NA	NA	NA
CNPY1	NA	NA	NA	NA	NA	NA	x	NA	1	7	155266901	155326557	-1	NA	NA	NA	NA	NA	NA	NA	NA	NA
COL17A1	NA	NA	NA	NA	NA	x	NA	NA	1	10	105791044	105845760	-1	NA	NA	NA	NA	NA	NA	NA	NA	NA
COL23A1	NA	NA	NA	NA	NA	NA	x	NA	1	5	177664619	178017556	-1	NA	NA	NA	NA	NA	NA	NA	NA	NA
COL6A3	NA	NA	NA	NA	NA	NA	x	NA	1	2	238232646	238323018	-1	NA	NA	NA	NA	NA	NA	NA	NA	NA
COPB2	NA	NA	NA	NA	NA	x	NA	NA	1	3	139074442	139108574	-1	NA	NA	NA	NA	NA	NA	NA	NA	NA
COPS4	NA	NA	NA	NA	NA	NA	x	NA	1	4	83955600	83996971	1	NA	NA	NA	NA	NA	NA	NA	NA	NA
COQ9	NA	NA	NA	NA	NA	NA	x	NA	1	16	57481402	57495178	1	NA	NA	NA	NA	NA	NA	NA	NA	NA
CORO1A	NA	NA	NA	NA	NA	NA	x	NA	1	16	30194892	30200397	1	NA	NA	NA	NA	NA	NA	NA	NA	NA
CORO7	NA	NA	NA	NA	NA	x	NA	NA	1	16	4404543	4466639	-1	NA	NA	NA	NA	NA	NA	NA	NA	NA
COTL1	NA	NA	NA	NA	NA	x	NA	NA	1	16	84599200	84651683	-1	NA	NA	NA	NA	NA	NA	NA	NA	NA
COX5B	NA	NA	NA	NA	NA	NA	NA	x	1	2	98262503	98264846	1	NA	NA	NA	NA	NA	NA	NA	NA	NA
COX7B2	NA	NA	NA	NA	NA	NA	NA	x	1	4	46736844	46911252	-1	NA	NA	NA	NA	NA	NA	NA	NA	NA
CPNE9	NA	NA	NA	NA	NA	NA	x	NA	1	3	9745491	9771592	1	NA	NA	NA	NA	NA	NA	NA	NA	NA
CPS1	NA	NA	NA	NA	NA	NA	x	NA	1	2	211342406	211543831	1	NA	NA	NA	NA	NA	NA	NA	NA	NA
CPSF4L	NA	NA	NA	NA	NA	x	NA	NA	1	17	71244588	71258491	-1	NA	NA	NA	NA	NA	NA	NA	NA	NA
CREG1	NA	NA	NA	NA	NA	NA	NA	x	1	1	167498914	167523004	-1	NA	NA	NA	NA	NA	NA	NA	NA	NA
CRHBP	NA	NA	NA	NA	NA	NA	x	NA	1	5	76248538	76276983	1	NA	NA	NA	NA	NA	NA	NA	NA	x
CRNKL1	NA	NA	NA	NA	NA	NA	x	NA	1	20	20015012	20036690	-1	NA	NA	NA	NA	NA	NA	NA	NA	NA
CRNN	NA	NA	NA	NA	NA	x	NA	NA	1	1	152381719	152386739	-1	NA	NA	NA	NA	NA	NA	NA	NA	NA
CRYBB2	NA	NA	NA	NA	NA	x	NA	NA	1	22	25615489	25627836	1	NA	NA	NA	NA	NA	NA	NA	NA	NA
CSAD	NA	NA	NA	NA	NA	NA	x	NA	1	12	53551448	53575135	-1	NA	NA	NA	NA	NA	NA	NA	NA	NA
CSNK1E	NA	NA	NA	NA	NA	NA	x	NA	1	22	38686697	38794527	-1	NA	NA	NA	NA	NA	NA	NA	NA	NA
CSNK2A1	NA	NA	NA	NA	NA	x	NA	NA	1	20	459116	524482	-1	NA	NA	NA	NA	NA	x	NA	NA	NA
CSRP1	NA	NA	NA	NA	NA	x	NA	NA	1	1	201452658	201478584	-1	NA	NA	NA	NA	NA	NA	NA	NA	NA
CTD-2170G1.1	NA	NA	NA	NA	NA	NA	x	NA	1	5	60933535	61047590	1	NA	NA	NA	NA	NA	NA	NA	NA	NA
CTD-2203A3.1	NA	NA	NA	NA	NA	x	NA	NA	1	5	51303865	51376821	1	NA	NA	NA	NA	NA	NA	NA	NA	NA
CTDNEP1	NA	NA	NA	NA	NA	NA	NA	x	1	17	7146910	7155280	-1	NA	NA	NA	NA	NA	NA	NA	NA	NA
CTF1	NA	NA	NA	NA	NA	x	NA	NA	1	16	30907928	30914881	1	NA	NA	NA	NA	NA	NA	NA	NA	NA
CTNNAL1	NA	NA	NA	NA	NA	NA	x	NA	1	9	111704851	111775809	-1	NA	NA	NA	NA	NA	NA	NA	NA	NA
CTNNBIP1	NA	NA	NA	NA	NA	NA	x	NA	1	1	9908334	9970394	-1	NA	NA	NA	NA	NA	NA	NA	NA	NA
CTSE	NA	NA	NA	NA	NA	NA	x	NA	1	1	206317459	206332104	1	NA	NA	NA	NA	NA	NA	NA	NA	NA
CUL5	NA	NA	NA	NA	NA	NA	x	NA	1	11	107879459	107978503	1	NA	NA	NA	NA	NA	NA	NA	NA	NA
CWH43	NA	NA	NA	NA	NA	NA	NA	x	1	4	48988264	49064098	1	NA	NA	NA	NA	NA	NA	NA	NA	NA
CX3CL1	NA	NA	NA	NA	NA	NA	x	NA	1	16	57406375	57418960	1	NA	NA	NA	NA	NA	NA	NA	NA	NA
CXCL14	NA	NA	NA	NA	NA	NA	x	NA	1	5	134906373	134914969	-1	NA	NA	NA	NA	NA	NA	NA	NA	NA
CXXC1	NA	NA	NA	NA	NA	x	NA	NA	1	18	47808713	47814692	-1	NA	NA	NA	NA	NA	NA	NA	NA	NA
CYB5R1	NA	NA	NA	NA	NA	NA	x	NA	1	1	202930997	202936408	-1	NA	NA	NA	NA	NA	NA	NA	NA	NA
CYGB	NA	NA	NA	NA	NA	x	NA	NA	1	17	74523440	74533782	-1	NA	NA	NA	NA	NA	NA	NA	NA	NA
CYLD	NA	NA	NA	NA	NA	x	NA	NA	1	16	50775961	50835846	1	NA	NA	NA	NA	NA	NA	NA	NA	NA
CYP2J2	NA	NA	NA	NA	NA	NA	x	NA	1	1	60358980	60392462	-1	NA	NA	NA	NA	NA	NA	NA	NA	NA
CYP3A4	NA	NA	NA	NA	NA	NA	x	NA	1	7	99354604	99381888	-1	NA	NA	NA	NA	NA	NA	NA	NA	NA
CYP3A43	NA	NA	NA	NA	NA	NA	x	NA	1	7	99425636	99463718	1	NA	NA	NA	NA	NA	NA	NA	NA	NA
CYP4F22	NA	NA	NA	NA	NA	x	NA	NA	1	19	15636144	15663127	1	NA	NA	NA	NA	NA	NA	NA	NA	NA
CYP4V2	NA	NA	NA	NA	NA	NA	NA	x	1	4	187112674	187134616	1	NA	NA	NA	NA	NA	NA	NA	NA	NA
DAB2IP	NA	NA	NA	NA	NA	NA	x	NA	1	9	124329336	124547809	1	NA	NA	NA	NA	NA	NA	NA	NA	NA
DACT1	NA	NA	NA	NA	NA	x	NA	NA	1	14	59100799	59115039	1	NA	NA	NA	NA	NA	NA	NA	NA	NA
DAO	NA	NA	NA	NA	NA	NA	NA	x	1	12	109273857	109294709	1	NA	NA	NA	NA	NA	NA	NA	NA	NA
DCAF15	NA	NA	NA	NA	NA	x	NA	NA	1	19	14063319	14072254	1	NA	NA	NA	NA	NA	NA	NA	NA	NA
DCBLD2	NA	NA	NA	NA	NA	NA	x	NA	1	3	98514785	98620533	-1	NA	NA	NA	NA	NA	NA	NA	NA	NA
DCI	NA	NA	NA	NA	NA	x	NA	NA	1	16	2289396	2301615	-1	NA	NA	NA	NA	NA	NA	NA	NA	NA
DCLK3	NA	NA	NA	NA	NA	NA	x	NA	1	3	36753913	36781352	-1	NA	NA	NA	NA	NA	NA	NA	NA	NA
DCST1	NA	NA	NA	NA	NA	NA	x	NA	1	1	155006300	155023406	1	NA	NA	NA	NA	NA	NA	NA	NA	NA
DCST2	NA	NA	NA	NA	NA	NA	x	NA	1	1	154990996	155006257	-1	NA	NA	NA	NA	NA	NA	NA	NA	NA
DCTD	NA	NA	NA	NA	NA	x	NA	NA	1	4	183811213	183839089	-1	NA	NA	NA	NA	NA	NA	NA	NA	NA
DCTPP1	NA	NA	NA	NA	NA	x	NA	NA	1	16	30435019	30441396	-1	NA	NA	NA	NA	NA	NA	NA	NA	NA
DDX51	NA	NA	NA	NA	NA	x	NA	NA	1	12	132621139	132628880	-1	NA	NA	NA	NA	NA	NA	NA	NA	NA
DEAF1	NA	NA	NA	NA	NA	x	NA	NA	1	11	644233	706715	-1	NA	NA	NA	NA	NA	NA	NA	NA	NA
DENND1B	NA	NA	NA	NA	NA	NA	x	NA	1	1	197473878	197744826	-1	NA	NA	NA	NA	NA	NA	NA	NA	NA
DFNB31	NA	NA	NA	NA	NA	NA	x	NA	1	9	117164360	117267730	-1	NA	NA	NA	NA	NA	NA	NA	NA	NA
DHX15	NA	NA	NA	NA	NA	NA	x	NA	1	4	24519064	24586173	-1	NA	NA	NA	NA	NA	NA	NA	NA	NA
DHX40	NA	NA	NA	NA	NA	x	NA	NA	1	17	57642886	57685712	1	NA	NA	NA	NA	NA	NA	NA	NA	NA
DHX9	NA	NA	NA	NA	NA	x	NA	NA	1	1	182808439	182856886	1	NA	NA	NA	NA	NA	NA	NA	NA	NA
DICER1	NA	NA	NA	NA	NA	x	NA	NA	1	14	95552565	95624347	-1	NA	NA	NA	NA	NA	NA	NA	NA	NA
DIRAS3	NA	NA	NA	NA	NA	NA	x	NA	1	1	68511645	68517314	-1	NA	NA	NA	NA	NA	NA	NA	NA	NA
DIRC3	NA	NA	NA	NA	NA	x	NA	NA	1	2	218148742	218621316	-1	NA	NA	NA	NA	NA	NA	NA	NA	NA
DKK1	NA	NA	NA	NA	NA	NA	x	NA	1	10	54074056	54077802	1	NA	NA	NA	NA	NA	NA	NA	NA	NA
DLG4	NA	NA	NA	NA	NA	NA	NA	x	1	17	7093209	7123369	-1	NA	NA	NA	NA	NA	NA	NA	NA	NA
DLGAP1	NA	NA	NA	NA	NA	x	NA	NA	1	18	3496030	4151290	-1	NA	NA	NA	NA	NA	NA	NA	NA	NA
DMP1	NA	NA	NA	NA	NA	NA	x	NA	1	4	88571459	88585513	1	NA	NA	NA	NA	NA	NA	NA	NA	NA
DNAH5	NA	NA	NA	NA	NA	NA	x	NA	1	5	13690440	13944652	-1	NA	NA	NA	NA	NA	NA	NA	NA	NA
DNAI2	NA	NA	NA	NA	NA	NA	x	NA	1	17	72270386	72311022	1	NA	NA	NA	NA	NA	NA	NA	NA	NA
DNAJA3	NA	NA	NA	NA	NA	x	NA	NA	1	16	4475806	4506776	1	NA	x	NA	NA	NA	NA	NA	NA	NA
DNAJB2	NA	NA	NA	NA	NA	x	NA	NA	1	2	220143989	220151622	1	NA	NA	NA	NA	NA	NA	NA	NA	NA
DNAJC6	NA	NA	NA	NA	NA	NA	x	NA	1	1	65713902	65881552	1	NA	NA	NA	NA	NA	NA	NA	NA	NA
DNAL4	NA	NA	NA	NA	NA	x	NA	NA	1	22	39174513	39190203	-1	NA	NA	NA	NA	NA	NA	NA	NA	NA
DNASE1L2	NA	NA	NA	NA	NA	x	NA	NA	1	16	2285817	2288711	1	NA	NA	NA	NA	NA	NA	NA	NA	NA
DOK4	NA	NA	NA	NA	NA	NA	x	NA	1	16	57505834	57520402	-1	NA	NA	NA	NA	NA	NA	NA	NA	NA
DOPEY2	NA	NA	NA	NA	NA	x	NA	NA	1	21	37529080	37711195	1	NA	NA	NA	NA	NA	NA	NA	NA	NA
DPH1	NA	NA	NA	NA	NA	x	NA	NA	1	17	1933431	1946724	1	NA	NA	NA	NA	NA	NA	NA	NA	NA
DPY19L3	NA	NA	NA	NA	NA	NA	x	NA	1	19	32896655	32976795	1	NA	NA	NA	NA	NA	NA	NA	NA	NA
DRD4	NA	NA	NA	NA	NA	x	NA	NA	1	11	637293	640706	1	NA	NA	NA	NA	NA	NA	NA	NA	NA
DSCR4	NA	NA	NA	NA	NA	x	NA	NA	1	21	39323728	39493454	-1	NA	NA	NA	NA	NA	NA	NA	NA	NA
DSPP	NA	NA	NA	NA	NA	NA	x	NA	1	4	88529681	88538062	1	NA	NA	NA	NA	NA	NA	NA	NA	NA
DSTN	NA	NA	NA	NA	NA	NA	NA	x	1	20	17550508	17588887	1	NA	NA	NA	NA	NA	NA	NA	NA	NA
DTHD1	NA	NA	NA	NA	NA	NA	x	NA	1	4	36283244	36347378	1	NA	NA	NA	NA	NA	NA	NA	NA	NA
DUS3L	NA	NA	NA	NA	NA	NA	x	NA	1	19	5785155	5791249	-1	NA	NA	NA	NA	NA	NA	NA	NA	NA
DUSP16	NA	NA	NA	NA	NA	NA	NA	x	1	12	12628829	12715317	-1	NA	NA	NA	NA	NA	NA	NA	NA	NA
DUSP4	NA	NA	NA	NA	NA	NA	x	NA	1	8	29190581	29208185	-1	NA	NA	NA	x	NA	NA	NA	NA	NA
DVL2	NA	NA	NA	NA	NA	NA	NA	x	1	17	7128660	7137868	-1	NA	NA	NA	NA	NA	NA	NA	NA	NA
DYRK4	NA	NA	NA	NA	NA	NA	x	NA	1	12	4671370	4723325	1	NA	NA	NA	NA	NA	NA	NA	NA	NA
E2F1	NA	NA	NA	NA	NA	NA	x	NA	1	20	32263489	32274210	-1	NA	NA	NA	NA	NA	x	NA	NA	NA
E4F1	NA	NA	NA	NA	NA	x	NA	NA	1	16	2273567	2285743	1	NA	NA	NA	NA	NA	x	NA	NA	NA
EAF2	NA	NA	NA	NA	NA	x	NA	NA	1	3	121554030	121605373	1	NA	NA	NA	NA	NA	NA	NA	NA	NA
EBAG9	NA	NA	NA	NA	NA	NA	NA	x	1	8	110551940	110578225	1	NA	NA	NA	NA	NA	NA	NA	NA	NA
EBF2	NA	NA	NA	NA	NA	NA	x	NA	1	8	25699246	25902913	-1	NA	NA	NA	NA	NA	NA	NA	NA	NA
EBPL	NA	NA	NA	NA	NA	NA	x	NA	1	13	50234859	50265623	-1	NA	NA	NA	NA	NA	NA	NA	NA	NA
ECE1	NA	NA	NA	NA	NA	x	NA	NA	1	1	21543740	21671997	-1	NA	NA	NA	NA	NA	NA	NA	NA	NA
EFTUD1	NA	NA	NA	NA	NA	x	NA	NA	1	15	82422561	82555104	-1	NA	NA	NA	NA	NA	NA	NA	NA	NA
EGFLAM	NA	NA	NA	NA	NA	x	NA	NA	1	5	38258511	38465123	1	NA	NA	NA	NA	NA	NA	NA	NA	NA
EGR3	NA	NA	NA	NA	NA	NA	x	NA	1	8	22545172	22550815	-1	NA	NA	NA	NA	NA	NA	NA	NA	NA
EGR4	NA	NA	NA	NA	NA	x	NA	NA	1	2	73518058	73520833	-1	NA	NA	NA	NA	NA	NA	NA	NA	NA
EID1	NA	NA	NA	NA	NA	NA	x	NA	1	15	49170298	49172190	1	NA	NA	NA	NA	NA	NA	NA	NA	NA
EIF3E	NA	NA	NA	NA	NA	x	NA	NA	1	8	109213445	109447562	-1	NA	NA	NA	NA	NA	NA	NA	NA	NA
EIF3F	NA	NA	NA	NA	NA	NA	x	NA	1	11	7991798	8023409	1	NA	NA	NA	NA	NA	NA	NA	NA	NA
EIF3H	NA	NA	NA	NA	NA	NA	NA	x	1	8	117654369	117779164	-1	NA	NA	NA	NA	NA	NA	NA	NA	NA
EIF4A3	NA	NA	NA	NA	NA	x	NA	NA	1	17	78109013	78120982	-1	NA	NA	NA	NA	NA	NA	NA	NA	NA
EIF4B	NA	NA	NA	NA	NA	NA	x	NA	1	12	53400062	53435992	1	NA	NA	NA	NA	NA	NA	NA	NA	NA
EIF5	NA	NA	NA	NA	NA	NA	NA	x	1	14	103800493	103811359	1	NA	NA	NA	NA	NA	NA	NA	NA	NA
EIF5A	NA	NA	NA	NA	NA	NA	NA	x	1	17	7210318	7215782	1	NA	NA	NA	NA	NA	NA	NA	NA	NA
EIF5B	NA	NA	NA	NA	NA	NA	NA	x	1	2	99953816	100016728	1	NA	NA	NA	NA	NA	NA	NA	NA	NA
EN2	NA	NA	NA	NA	NA	NA	x	NA	1	7	155250824	155257526	1	NA	NA	NA	NA	NA	NA	NA	NA	NA
ENDOD1	NA	NA	NA	NA	NA	x	NA	NA	1	11	94822974	94865809	1	NA	NA	NA	NA	NA	NA	NA	NA	NA
ENPP6	NA	NA	NA	NA	NA	x	NA	NA	1	4	185009859	185142383	-1	NA	NA	NA	NA	NA	NA	NA	NA	NA
ENPP7	NA	NA	NA	NA	NA	NA	x	NA	1	17	77704882	77716020	1	NA	NA	NA	NA	NA	NA	NA	NA	NA
ENY2	NA	NA	NA	NA	NA	NA	NA	x	1	8	110346553	110358182	1	NA	NA	NA	NA	NA	NA	NA	NA	NA
EP400	NA	NA	NA	NA	NA	x	NA	NA	1	12	132434505	132565005	1	NA	NA	NA	NA	NA	NA	NA	NA	NA
EP400NL	NA	NA	NA	NA	NA	x	NA	NA	1	12	132568828	132613029	1	NA	NA	NA	NA	NA	NA	NA	NA	NA
EPDR1	NA	NA	NA	NA	NA	NA	x	NA	1	7	37723446	37991543	1	NA	NA	NA	NA	NA	NA	NA	NA	NA
EPHA1	NA	NA	NA	NA	NA	NA	NA	x	1	7	143087382	143105985	-1	NA	NA	NA	NA	NA	NA	NA	NA	NA
EPHA6	NA	NA	NA	NA	NA	NA	x	NA	1	3	96533425	97471304	1	NA	NA	NA	NA	NA	NA	NA	NA	NA
EPHX1	NA	NA	NA	NA	NA	NA	x	NA	1	1	225997794	226033260	1	NA	NA	NA	NA	NA	NA	NA	NA	NA
EPRS	NA	NA	NA	NA	NA	x	NA	NA	1	1	220141943	220220000	-1	NA	NA	NA	NA	NA	NA	NA	NA	NA
EPS8	NA	NA	NA	NA	NA	NA	x	NA	1	12	15773092	16035263	-1	NA	NA	x	x	NA	NA	NA	NA	NA
EPS8L2	NA	NA	NA	NA	NA	x	NA	NA	1	11	694438	727727	1	NA	NA	NA	NA	NA	NA	NA	NA	NA
ERBB4	NA	NA	NA	NA	NA	x	NA	NA	1	2	212240446	213403565	-1	NA	x	NA	NA	x	NA	NA	NA	NA
ERH	NA	NA	NA	NA	NA	NA	x	NA	1	14	69846840	69865021	-1	NA	NA	NA	NA	NA	NA	NA	NA	NA
ERLIN2	NA	NA	NA	NA	NA	NA	x	NA	1	8	37594117	37616619	1	NA	NA	NA	NA	NA	NA	NA	NA	NA
ERMN	NA	NA	NA	NA	NA	NA	NA	x	1	2	158175137	158184225	-1	NA	NA	NA	NA	NA	NA	NA	NA	NA
ERMP1	NA	NA	NA	NA	NA	NA	x	NA	1	9	5765076	5833117	-1	NA	NA	NA	NA	NA	NA	NA	NA	NA
ESPL1	NA	NA	NA	NA	NA	NA	x	NA	1	12	53662083	53687427	1	NA	NA	NA	NA	NA	NA	NA	NA	NA
ESYT2	NA	NA	NA	NA	NA	NA	x	NA	1	7	158523686	158622944	-1	NA	NA	NA	NA	NA	NA	NA	NA	NA
ETFDH	NA	NA	NA	NA	NA	NA	NA	x	1	4	159593277	159630775	1	NA	NA	NA	NA	NA	NA	NA	NA	NA
ETV7	NA	NA	NA	NA	NA	x	NA	NA	1	6	36322419	36356164	-1	NA	NA	NA	NA	NA	NA	NA	NA	NA
EVX2	NA	NA	NA	NA	NA	x	NA	NA	1	2	176942200	176948641	-1	NA	NA	NA	NA	NA	NA	NA	NA	NA
EXOC3L4	NA	NA	NA	NA	NA	NA	NA	x	1	14	103566481	103576892	1	NA	NA	NA	NA	NA	NA	NA	NA	NA
EXOSC9	NA	NA	NA	NA	NA	NA	x	NA	1	4	122722472	122738176	1	NA	NA	NA	NA	NA	NA	NA	NA	NA
EXT1	NA	NA	NA	NA	NA	NA	x	NA	1	8	118806729	119124092	-1	NA	NA	NA	NA	NA	NA	NA	NA	NA
EYS	NA	NA	NA	NA	NA	NA	x	NA	1	6	64429876	66417118	-1	NA	NA	NA	NA	NA	NA	NA	NA	NA
F11	NA	NA	NA	NA	NA	NA	NA	x	1	4	187187099	187210835	1	NA	NA	NA	NA	NA	NA	NA	NA	NA
F2RL1	NA	NA	NA	NA	NA	NA	x	NA	1	5	76114758	76131140	1	NA	NA	NA	NA	NA	NA	NA	NA	NA
FAHD2B	NA	NA	NA	NA	NA	NA	NA	x	1	2	97747779	97760619	-1	NA	NA	NA	NA	NA	NA	NA	NA	NA
FAIM2	NA	NA	NA	NA	NA	x	NA	NA	1	12	50260680	50297720	-1	NA	NA	NA	NA	NA	NA	NA	NA	NA
FAM100B	NA	NA	NA	NA	NA	NA	x	NA	1	17	74261283	74267375	1	NA	NA	NA	NA	NA	NA	NA	NA	NA
FAM110B	NA	NA	NA	NA	NA	x	NA	NA	1	8	58907068	59116838	1	NA	NA	NA	NA	NA	NA	NA	NA	NA
FAM114A1	NA	NA	NA	NA	NA	NA	x	NA	1	4	38869298	38947360	1	NA	NA	NA	NA	NA	NA	NA	NA	NA
FAM125A	NA	NA	NA	NA	NA	NA	NA	x	1	19	17516503	17544533	1	NA	NA	NA	NA	NA	NA	NA	NA	NA
FAM129B	NA	NA	NA	NA	NA	x	NA	NA	1	9	130267618	130341268	-1	NA	NA	NA	NA	NA	NA	NA	NA	NA
FAM129C	NA	NA	NA	NA	NA	NA	NA	x	1	19	17634110	17664647	1	NA	NA	NA	NA	NA	NA	NA	NA	NA
FAM131B	NA	NA	NA	NA	NA	NA	NA	x	1	7	143050493	143059863	-1	NA	NA	NA	NA	NA	NA	NA	NA	NA
FAM134A	NA	NA	NA	NA	NA	x	NA	NA	1	2	220040947	220050201	1	NA	NA	NA	NA	NA	NA	NA	NA	NA
FAM150A	NA	NA	NA	NA	NA	NA	x	NA	1	8	53446597	53478067	-1	NA	NA	NA	NA	NA	NA	NA	NA	NA
FAM153C	NA	NA	NA	NA	NA	NA	x	NA	1	5	177433406	177482560	1	NA	NA	NA	NA	NA	NA	NA	NA	NA
FAM157A	NA	NA	NA	NA	NA	NA	NA	x	1	3	197879237	197896723	1	NA	NA	NA	NA	NA	NA	NA	NA	NA
FAM169B	NA	NA	NA	NA	NA	NA	NA	x	1	15	98980391	99029207	-1	NA	NA	NA	NA	NA	NA	NA	NA	NA
FAM198B	NA	NA	NA	NA	NA	NA	x	NA	1	4	159045626	159094470	-1	NA	NA	NA	NA	NA	NA	NA	NA	NA
FAM3B	NA	NA	NA	NA	NA	x	NA	NA	1	21	42676139	42729358	1	NA	NA	NA	NA	NA	NA	NA	NA	NA
FAM43B	NA	NA	NA	NA	NA	x	NA	NA	1	1	20878932	20881512	1	NA	NA	NA	NA	NA	NA	NA	NA	NA
FAM46A	NA	NA	NA	NA	NA	x	NA	NA	1	6	82201156	82462491	-1	x	NA	NA	NA	NA	NA	NA	NA	NA
FAM46B	NA	NA	NA	NA	NA	NA	x	NA	1	1	27331511	27339327	-1	NA	NA	NA	NA	NA	NA	NA	NA	NA
FAM49B	NA	NA	NA	NA	NA	NA	x	NA	1	8	130853716	131029375	-1	NA	NA	NA	NA	NA	NA	NA	NA	NA
FAM55B	NA	NA	NA	NA	NA	NA	x	NA	1	11	114549108	114579362	1	NA	NA	NA	NA	NA	NA	NA	NA	NA
FAM5C	NA	NA	NA	NA	NA	x	NA	NA	1	1	190066792	190446759	-1	NA	NA	NA	NA	NA	NA	NA	NA	NA
FAM64A	NA	NA	NA	NA	NA	x	NA	NA	1	17	6347761	6354382	1	NA	NA	NA	NA	NA	NA	NA	NA	NA
FAM71A	NA	NA	NA	NA	NA	x	NA	NA	1	1	212797789	212800120	1	NA	NA	NA	NA	NA	NA	NA	NA	NA
FAM71E1	NA	NA	NA	NA	NA	NA	x	NA	1	19	50970047	50980003	-1	NA	NA	NA	NA	NA	NA	NA	NA	NA
FAM71F1	NA	NA	NA	NA	NA	NA	NA	x	1	7	128349115	128371677	1	NA	NA	NA	NA	NA	NA	NA	NA	NA
FAM71F2	NA	NA	NA	NA	NA	NA	NA	x	1	7	128312342	128326929	1	NA	NA	NA	NA	NA	NA	NA	NA	NA
FAM72A	NA	NA	NA	NA	NA	NA	x	NA	1	1	206136916	206155151	1	NA	NA	NA	NA	NA	NA	NA	NA	NA
FAM7A1	NA	NA	NA	NA	NA	NA	x	NA	1	15	32698805	32716878	-1	NA	NA	NA	NA	NA	NA	NA	NA	NA
FAM81A	NA	NA	NA	NA	NA	NA	NA	x	1	15	59730372	59815751	1	NA	NA	NA	NA	NA	NA	NA	NA	NA
FAM91A1	NA	NA	NA	NA	NA	x	NA	NA	1	8	124780696	124827692	1	NA	NA	NA	NA	NA	NA	NA	NA	NA
FAM98B	NA	NA	NA	NA	NA	x	NA	NA	1	15	38746328	38779911	1	NA	NA	NA	NA	NA	NA	NA	NA	NA
FANCL	NA	NA	NA	NA	NA	x	NA	NA	1	2	58386378	58468507	-1	NA	NA	NA	NA	NA	NA	NA	NA	NA
FAR2	NA	NA	NA	NA	NA	NA	x	NA	1	12	29302232	29487005	1	NA	NA	NA	NA	NA	NA	NA	NA	NA
FASLG	NA	NA	NA	NA	NA	x	NA	NA	1	1	172628154	172636014	1	NA	NA	NA	NA	NA	NA	NA	NA	NA
FBXL14	NA	NA	NA	NA	NA	x	NA	NA	1	12	1675159	1703331	-1	NA	NA	NA	NA	NA	NA	NA	NA	NA
FBXL18	NA	NA	NA	NA	NA	NA	NA	x	1	7	5470966	5553429	-1	NA	NA	NA	NA	NA	NA	NA	NA	NA
FBXL19	NA	NA	NA	NA	NA	x	NA	NA	1	16	30934392	30960104	1	NA	NA	NA	NA	NA	NA	NA	NA	NA
FBXL4	NA	NA	NA	NA	NA	x	NA	NA	1	6	99321334	99395849	-1	NA	NA	NA	NA	NA	NA	NA	NA	NA
FBXL5	NA	NA	NA	NA	NA	x	NA	NA	1	4	15606162	15683302	-1	NA	NA	NA	NA	NA	NA	NA	NA	NA
FBXO39	NA	NA	NA	NA	NA	NA	x	NA	1	17	6679551	6690965	1	NA	NA	NA	NA	NA	NA	NA	NA	NA
FBXO41	NA	NA	NA	NA	NA	x	NA	NA	1	2	73481810	73511559	-1	NA	NA	NA	NA	NA	NA	NA	NA	NA
FBXO8	NA	NA	NA	NA	NA	x	NA	NA	1	4	175157809	175205415	-1	NA	NA	NA	NA	NA	NA	NA	NA	NA
FCHO1	NA	NA	NA	NA	NA	NA	NA	x	1	19	17858527	17899377	1	NA	NA	NA	NA	NA	NA	NA	NA	NA
FER1L6	NA	NA	NA	NA	NA	x	NA	NA	1	8	124864227	125132302	1	NA	NA	NA	NA	NA	NA	NA	NA	NA
FGD5	NA	NA	NA	NA	NA	NA	x	NA	1	3	14860469	14975895	1	NA	NA	NA	NA	NA	NA	NA	NA	NA
FGF14	NA	NA	NA	NA	NA	NA	x	NA	1	13	102375035	103054124	-1	NA	NA	NA	NA	NA	NA	NA	NA	NA
FGF18	NA	NA	NA	NA	NA	x	NA	NA	1	5	170846660	170884627	1	NA	NA	NA	NA	NA	NA	NA	NA	NA
FGF5	NA	NA	NA	NA	NA	x	NA	NA	1	4	81187753	81257834	1	NA	NA	NA	NA	NA	NA	NA	NA	NA
FGFBP1	NA	NA	NA	NA	NA	NA	NA	x	1	4	15937192	15940363	-1	NA	NA	NA	NA	NA	NA	NA	NA	NA
FGFBP2	NA	NA	NA	NA	NA	NA	NA	x	1	4	15961866	15970932	-1	NA	NA	NA	NA	NA	NA	NA	NA	NA
FIP1L1	NA	NA	NA	NA	NA	NA	x	NA	1	4	54243810	55161439	1	NA	NA	NA	NA	NA	NA	NA	NA	NA
FKBP9	NA	NA	NA	NA	NA	x	NA	NA	1	7	32997017	33046543	1	NA	NA	NA	NA	NA	NA	NA	NA	NA
FLAD1	NA	NA	NA	NA	NA	NA	x	NA	1	1	154955814	154965587	1	NA	NA	NA	NA	NA	NA	NA	NA	NA
FLG	NA	NA	NA	NA	NA	x	NA	NA	1	1	152274651	152297679	-1	NA	NA	NA	NA	NA	NA	NA	NA	NA
FLG2	NA	NA	NA	NA	NA	x	NA	NA	1	1	152321213	152332482	-1	NA	NA	NA	NA	NA	NA	NA	NA	NA
FLRT2	NA	NA	NA	NA	NA	NA	NA	x	1	14	85996488	86094269	1	NA	NA	NA	NA	NA	NA	NA	NA	NA
FMNL3	NA	NA	NA	NA	NA	x	NA	NA	1	12	50031724	50101197	-1	NA	NA	NA	NA	NA	NA	NA	NA	NA
FN3K	NA	NA	NA	NA	NA	x	NA	NA	1	17	80693452	80709073	1	NA	NA	NA	NA	NA	NA	NA	NA	NA
FN3KRP	NA	NA	NA	NA	NA	x	NA	NA	1	17	80674582	80685892	1	NA	NA	NA	NA	NA	NA	NA	NA	NA
FNDC3A	NA	NA	NA	NA	NA	x	NA	NA	1	13	49550048	49783888	1	NA	NA	NA	NA	NA	NA	NA	NA	NA
FNIP2	NA	NA	NA	NA	NA	NA	NA	x	1	4	159690290	159829201	1	NA	NA	NA	NA	NA	NA	NA	NA	NA
FOXA3	NA	NA	NA	NA	NA	NA	x	NA	1	19	46367518	46377054	1	NA	NA	NA	NA	NA	NA	NA	NA	NA
FOXJ2	NA	NA	NA	NA	NA	x	NA	NA	1	12	8185299	8208099	1	NA	NA	NA	NA	NA	NA	NA	NA	NA
FOXK1	NA	NA	NA	NA	NA	x	NA	NA	1	7	4683388	4811074	1	NA	NA	NA	NA	NA	NA	NA	NA	NA
FOXN4	NA	NA	NA	NA	NA	x	NA	NA	1	12	109715784	109747025	-1	NA	NA	NA	NA	NA	NA	NA	NA	NA
FOXP1	NA	NA	NA	NA	NA	NA	NA	x	1	3	71003844	71633140	-1	NA	NA	NA	NA	NA	NA	NA	NA	NA
FREM1	NA	NA	NA	NA	NA	x	NA	NA	1	9	14734664	14910993	-1	NA	NA	NA	NA	NA	NA	NA	NA	NA
FRS3	NA	NA	NA	NA	NA	x	NA	NA	1	6	41737914	41754280	-1	NA	NA	NA	NA	NA	NA	NA	NA	NA
FSCN1	NA	NA	NA	NA	NA	NA	NA	x	1	7	5632439	5646286	1	NA	NA	NA	NA	NA	NA	NA	NA	NA
FSHR	NA	NA	NA	NA	NA	x	NA	NA	1	2	49189296	49381676	-1	NA	NA	NA	NA	x	NA	NA	x	NA
FTO	NA	NA	NA	NA	NA	x	NA	NA	1	16	53737875	54155853	1	NA	NA	NA	NA	NA	NA	NA	NA	NA
FTSJ2	NA	NA	NA	NA	NA	x	NA	NA	1	7	2273866	2281840	-1	NA	NA	NA	NA	NA	NA	NA	NA	NA
FYTTD1	NA	NA	NA	NA	NA	NA	NA	x	1	3	197464050	197511317	1	NA	NA	NA	NA	NA	NA	NA	NA	NA
FZD4	NA	NA	NA	NA	NA	x	NA	NA	1	11	86656721	86666433	-1	NA	NA	NA	NA	NA	NA	NA	NA	NA
G3BP1	NA	NA	NA	NA	NA	x	NA	NA	1	5	151150606	151192346	1	NA	NA	NA	NA	NA	NA	NA	NA	NA
GABARAP	NA	NA	NA	NA	NA	NA	NA	x	1	17	7143333	7145772	-1	NA	NA	NA	NA	NA	NA	NA	NA	NA
GABRA4	NA	NA	NA	NA	NA	NA	NA	x	1	4	46920917	46996424	-1	NA	NA	NA	NA	NA	NA	NA	NA	NA
GABRD	NA	NA	NA	NA	NA	NA	NA	x	1	1	1950780	1962192	1	NA	NA	NA	NA	NA	NA	NA	NA	NA
GALNT1	NA	NA	NA	NA	NA	NA	NA	x	1	18	33161003	33291798	1	NA	NA	NA	NA	NA	NA	NA	NA	NA
GALNT5	NA	NA	NA	NA	NA	NA	NA	x	1	2	158114110	158170723	1	NA	NA	NA	NA	NA	NA	NA	NA	NA
GALNT8	NA	NA	NA	NA	NA	NA	x	NA	1	12	4829507	4960277	1	NA	NA	NA	NA	NA	NA	NA	NA	NA
GALNT9	NA	NA	NA	NA	NA	x	NA	NA	1	12	132680924	132905935	-1	NA	NA	NA	NA	NA	NA	NA	NA	NA
GALNTL1	NA	NA	NA	NA	NA	NA	x	NA	1	14	69726681	69821190	1	NA	NA	NA	NA	NA	NA	NA	NA	NA
GALNTL5	NA	NA	NA	NA	NA	x	NA	NA	1	7	151653464	151717019	1	NA	NA	NA	NA	NA	NA	NA	NA	NA
GALNTL6	NA	NA	NA	NA	NA	NA	x	NA	1	4	172733405	173962710	1	NA	NA	NA	NA	NA	NA	NA	NA	NA
GARS	NA	NA	NA	NA	NA	x	NA	NA	1	7	30634297	30673649	1	NA	NA	NA	NA	NA	NA	NA	NA	NA
GCNT4	NA	NA	NA	NA	NA	x	NA	NA	1	5	74323289	74326724	-1	NA	NA	NA	NA	NA	NA	NA	NA	NA
GCNT7	NA	NA	NA	NA	NA	NA	x	NA	1	20	55066548	55100981	-1	NA	NA	NA	NA	NA	NA	NA	NA	NA
GDAP1	NA	NA	NA	NA	NA	x	NA	NA	1	8	75233365	75401107	1	NA	NA	NA	NA	NA	NA	NA	NA	NA
GDPD3	NA	NA	NA	NA	NA	NA	x	NA	1	16	30116131	30125177	-1	NA	NA	NA	NA	NA	NA	NA	NA	NA
GFER	NA	NA	NA	NA	NA	NA	x	NA	1	16	2034150	2037746	1	NA	NA	NA	NA	NA	NA	NA	NA	NA
GFRA1	NA	NA	NA	NA	NA	NA	x	NA	1	10	117816444	118033126	-1	NA	NA	NA	NA	NA	NA	NA	NA	NA
GFRA2	NA	NA	NA	NA	NA	NA	x	NA	1	8	21547915	21669869	-1	NA	NA	NA	NA	NA	NA	NA	NA	NA
GGCT	NA	NA	NA	NA	NA	x	NA	NA	1	7	30536237	30544460	-1	NA	NA	NA	NA	NA	NA	NA	NA	NA
GGT6	NA	NA	NA	NA	NA	NA	x	NA	1	17	4460224	4463876	-1	NA	NA	NA	NA	NA	NA	NA	NA	NA
GHRL	NA	NA	NA	NA	NA	NA	x	NA	1	3	10327359	10334631	-1	NA	x	NA	NA	x	NA	NA	NA	x
GIMAP7	NA	NA	NA	NA	NA	NA	x	NA	1	7	150211918	150218161	1	NA	NA	NA	NA	NA	NA	NA	NA	NA
GIMAP8	NA	NA	NA	NA	NA	NA	x	NA	1	7	150147718	150176480	1	NA	NA	NA	NA	NA	NA	NA	NA	NA
GINS1	NA	NA	NA	NA	NA	NA	x	NA	1	20	25388363	25433264	1	NA	NA	NA	NA	NA	NA	NA	NA	NA
GJC3	NA	NA	NA	NA	NA	NA	x	NA	1	7	99520892	99527243	-1	NA	NA	NA	NA	NA	NA	NA	NA	NA
GLB1L	NA	NA	NA	NA	NA	x	NA	NA	1	2	220101328	220110200	-1	NA	NA	NA	NA	NA	NA	NA	NA	NA
GLIS2	NA	NA	NA	NA	NA	x	NA	NA	1	16	4364762	4389598	1	NA	NA	NA	NA	NA	NA	NA	NA	NA
GLRX5	NA	NA	NA	NA	NA	NA	x	NA	1	14	96001323	96011055	1	NA	NA	NA	NA	NA	NA	NA	NA	NA
GLT25D1	NA	NA	NA	NA	NA	NA	NA	x	1	19	17666460	17693965	1	NA	NA	NA	NA	NA	NA	NA	NA	NA
GLYR1	NA	NA	NA	NA	NA	x	NA	NA	1	16	4853204	4897343	-1	NA	NA	NA	NA	NA	NA	NA	NA	NA
GMDS	NA	NA	NA	NA	NA	NA	x	NA	1	6	1624041	2245926	-1	NA	NA	NA	NA	NA	NA	NA	NA	NA
GML	NA	NA	NA	NA	NA	NA	NA	x	1	8	143915663	143997922	1	NA	NA	NA	NA	NA	NA	NA	NA	NA
GMNN	NA	NA	NA	NA	NA	NA	NA	x	1	6	24775159	24786327	1	NA	NA	NA	NA	NA	NA	NA	NA	NA
GNA11	NA	NA	NA	NA	NA	NA	x	NA	1	19	3094408	3121452	1	NA	NA	NA	NA	NA	NA	NA	NA	NA
GNA15	NA	NA	NA	NA	NA	NA	x	NA	1	19	3136191	3163766	1	NA	NA	NA	NA	NA	NA	NA	x	NA
GNB1	NA	NA	NA	NA	NA	NA	NA	x	1	1	1716725	1822502	-1	NA	NA	NA	NA	NA	NA	NA	x	NA
GOLGA3	NA	NA	NA	NA	NA	NA	x	NA	1	12	133345495	133405444	-1	NA	NA	NA	NA	NA	NA	NA	NA	NA
GOLGA6L4	NA	NA	NA	NA	NA	x	NA	NA	1	15	84904525	84911429	1	NA	NA	NA	NA	NA	NA	NA	NA	NA
GOLGA8IP	NA	NA	NA	NA	NA	x	NA	NA	1	15	23255242	23268823	1	NA	NA	NA	NA	NA	NA	NA	NA	NA
GOLIM4	NA	NA	NA	NA	NA	NA	NA	x	1	3	167726465	167813763	-1	NA	NA	NA	NA	NA	NA	NA	NA	NA
GPLD1	NA	NA	NA	NA	NA	NA	NA	x	1	6	24424793	24495433	-1	NA	NA	NA	NA	NA	NA	NA	NA	NA
GPR108	NA	NA	NA	NA	NA	x	NA	NA	1	19	6729925	6737633	-1	NA	NA	NA	NA	NA	NA	NA	NA	NA
GPR111	NA	NA	NA	NA	NA	NA	x	NA	1	6	47624172	47665533	1	NA	NA	NA	NA	NA	NA	NA	NA	NA
GPR115	NA	NA	NA	NA	NA	NA	x	NA	1	6	47653600	47689757	1	NA	NA	NA	NA	NA	NA	NA	NA	NA
GPR123	NA	NA	NA	NA	NA	x	NA	NA	1	10	134884433	134945179	1	NA	NA	NA	NA	NA	NA	NA	NA	NA
GPR124	NA	NA	NA	NA	NA	NA	x	NA	1	8	37641709	37702414	1	NA	NA	NA	NA	NA	NA	NA	NA	NA
GPR132	NA	NA	NA	NA	NA	NA	x	NA	1	14	105515728	105531767	-1	NA	NA	NA	NA	NA	NA	NA	NA	NA
GPR141	NA	NA	NA	NA	NA	NA	x	NA	1	7	37723399	37873390	1	NA	NA	NA	NA	NA	NA	NA	NA	NA
GPR155	NA	NA	NA	NA	NA	NA	NA	x	1	2	175296966	175351822	-1	NA	NA	NA	NA	NA	NA	NA	NA	NA
GPR156	NA	NA	NA	NA	NA	NA	x	NA	1	3	119883492	120003941	-1	NA	NA	NA	NA	NA	NA	NA	NA	NA
GPR56	NA	NA	NA	NA	NA	NA	NA	x	1	16	57662419	57698944	1	NA	NA	NA	NA	NA	NA	NA	NA	NA
GPR97	NA	NA	NA	NA	NA	NA	NA	x	1	16	57702157	57723975	1	NA	NA	NA	NA	NA	NA	NA	NA	NA
GPRIN3	NA	NA	NA	NA	NA	x	NA	NA	1	4	90165429	90229161	-1	NA	NA	NA	NA	NA	NA	NA	NA	NA
GPS2	NA	NA	NA	NA	NA	NA	NA	x	1	17	7214643	7222394	-1	NA	NA	NA	NA	NA	NA	NA	NA	NA
GPX4	NA	NA	NA	NA	NA	x	NA	NA	1	19	1103936	1106786	1	NA	NA	NA	NA	NA	NA	NA	NA	NA
GRID2IP	NA	NA	NA	NA	NA	NA	x	NA	1	7	6537093	6591067	-1	NA	NA	NA	NA	NA	NA	NA	NA	NA
GRIN2C	NA	NA	NA	NA	NA	NA	x	NA	1	17	72838162	72856966	-1	NA	NA	NA	NA	NA	NA	NA	NA	NA
GRIN3B	NA	NA	NA	NA	NA	x	NA	NA	1	19	1000418	1009731	1	NA	NA	NA	NA	NA	NA	NA	NA	NA
GRM7	NA	NA	NA	NA	NA	NA	NA	x	1	3	6811688	7783215	1	NA	NA	NA	NA	NA	NA	NA	NA	NA
GSDMC	NA	NA	NA	NA	NA	NA	x	NA	1	8	130760442	130799134	-1	x	NA	NA	NA	NA	NA	NA	NA	NA
GSTK1	NA	NA	NA	NA	NA	NA	NA	x	1	7	142941186	142967947	1	NA	NA	NA	NA	NA	NA	NA	NA	NA
GSX2	NA	NA	NA	NA	NA	NA	x	NA	1	4	54965690	54968672	1	NA	NA	NA	NA	NA	NA	NA	NA	NA
GTDC1	NA	NA	NA	NA	NA	NA	x	NA	1	2	144703321	145090135	-1	NA	NA	NA	NA	NA	NA	NA	NA	NA
GTF2H2	NA	NA	NA	NA	NA	NA	NA	x	1	5	70330784	70363516	-1	NA	NA	NA	NA	NA	NA	NA	NA	NA
GTF2H2B	NA	NA	NA	NA	NA	NA	NA	x	1	5	69711132	69746182	1	NA	NA	NA	NA	NA	NA	NA	NA	NA
GTPBP4	NA	NA	NA	NA	NA	x	NA	NA	1	10	1034338	1065876	1	NA	NA	NA	NA	NA	NA	NA	NA	NA
GYPC	NA	NA	NA	NA	NA	x	NA	NA	1	2	127413509	127454246	1	NA	NA	NA	NA	NA	NA	NA	NA	NA
GZMB	NA	NA	NA	NA	NA	NA	x	NA	1	14	25100160	25103473	-1	NA	NA	NA	NA	NA	NA	NA	NA	NA
H1FNT	NA	NA	NA	NA	NA	x	NA	NA	1	12	48722763	48724062	1	NA	NA	NA	NA	NA	NA	NA	NA	NA
HABP2	NA	NA	NA	NA	NA	NA	x	NA	1	10	115310596	115349361	1	NA	NA	NA	NA	NA	NA	NA	NA	NA
HAUS8	NA	NA	NA	NA	NA	NA	x	NA	1	19	17160573	17186343	-1	NA	NA	NA	NA	NA	NA	NA	NA	NA
HCN1	NA	NA	NA	NA	NA	x	NA	NA	1	5	45259349	45696253	-1	NA	NA	NA	NA	NA	NA	NA	NA	NA
HDAC4	NA	NA	NA	NA	NA	NA	x	NA	1	2	239969864	240323348	-1	NA	NA	NA	NA	NA	NA	x	NA	NA
HEATR3	NA	NA	NA	NA	NA	NA	NA	x	1	16	50099897	50140298	1	NA	NA	NA	NA	NA	NA	NA	NA	NA
HEATR4	NA	NA	NA	NA	NA	x	NA	NA	1	14	73945196	74025651	-1	NA	NA	NA	NA	NA	NA	NA	NA	NA
HEATR7B1	NA	NA	NA	NA	NA	NA	x	NA	1	2	234684370	234742069	1	NA	NA	NA	NA	NA	NA	NA	NA	NA
HERPUD2	NA	NA	NA	NA	NA	NA	NA	x	1	7	35672269	35734745	-1	NA	NA	NA	NA	NA	NA	NA	NA	NA
HHIPL1	NA	NA	NA	NA	NA	NA	x	NA	1	14	100111480	100143011	1	NA	NA	NA	NA	NA	NA	NA	NA	NA
HIC1	NA	NA	NA	NA	NA	x	NA	NA	1	17	1958393	1962980	1	NA	NA	NA	NA	NA	NA	NA	NA	NA
HJURP	NA	NA	NA	NA	NA	NA	x	NA	1	2	234742062	234763212	-1	NA	NA	NA	NA	NA	NA	NA	NA	NA
HK2	NA	NA	NA	NA	NA	x	NA	NA	1	2	75061108	75120486	1	NA	NA	NA	NA	NA	NA	NA	NA	NA
HLA-B	NA	NA	NA	NA	NA	x	NA	NA	1	6	31321649	31324965	-1	NA	NA	NA	NA	NA	NA	NA	NA	NA
HLA-C	NA	NA	NA	NA	NA	x	NA	NA	1	6	31236526	31239907	-1	NA	NA	NA	NA	NA	NA	NA	NA	NA
HLX	NA	NA	NA	NA	NA	NA	x	NA	1	1	221052743	221058399	1	NA	NA	NA	NA	NA	NA	NA	NA	NA
HMCN1	NA	NA	NA	NA	NA	NA	x	NA	1	1	185703683	186160085	1	NA	NA	NA	NA	NA	NA	NA	NA	NA
HMGB1P14	NA	NA	NA	NA	NA	x	NA	NA	1	14	58751601	58752116	1	NA	NA	NA	NA	NA	NA	NA	NA	NA
HMHA1	NA	NA	NA	NA	NA	x	NA	NA	1	19	1065930	1086627	1	NA	NA	NA	NA	NA	NA	NA	NA	NA
HMOX2	NA	NA	NA	NA	NA	x	NA	NA	1	16	4524719	4560348	1	NA	NA	NA	NA	NA	NA	NA	NA	x
HNRNPH1	NA	NA	NA	NA	NA	NA	x	NA	1	5	179041179	179061785	-1	NA	NA	NA	NA	NA	NA	NA	NA	NA
HNRNPR	NA	NA	NA	NA	NA	x	NA	NA	1	1	23630264	23670829	-1	NA	NA	NA	NA	NA	NA	NA	NA	NA
HOOK1	NA	NA	NA	NA	NA	NA	x	NA	1	1	60280458	60342050	1	NA	NA	NA	NA	NA	NA	NA	NA	NA
HOXC10	NA	NA	NA	NA	NA	x	NA	NA	1	12	54378849	54384063	1	NA	NA	NA	NA	NA	NA	NA	NA	NA
HOXC11	NA	NA	NA	NA	NA	x	NA	NA	1	12	54366912	54370203	1	NA	NA	NA	NA	NA	NA	NA	NA	NA
HOXC12	NA	NA	NA	NA	NA	x	NA	NA	1	12	54348618	54350446	1	NA	NA	NA	NA	NA	NA	NA	NA	NA
HOXC13	NA	NA	NA	NA	NA	x	NA	NA	1	12	54332549	54340328	1	NA	NA	NA	NA	NA	NA	NA	NA	NA
HOXC5	NA	NA	NA	NA	NA	x	NA	NA	1	12	54410715	54449814	1	NA	NA	NA	NA	NA	NA	NA	NA	NA
HOXC6	NA	NA	NA	NA	NA	x	NA	NA	1	12	54384408	54424607	1	NA	NA	NA	NA	NA	NA	NA	NA	NA
HOXC8	NA	NA	NA	NA	NA	x	NA	NA	1	12	54402890	54406547	1	NA	NA	NA	NA	NA	NA	NA	NA	NA
HOXC9	NA	NA	NA	NA	NA	x	NA	NA	1	12	54388679	54397121	1	NA	NA	NA	NA	NA	NA	NA	NA	NA
HOXD1	NA	NA	NA	NA	NA	x	NA	NA	1	2	177053307	177055635	1	NA	NA	NA	NA	NA	NA	NA	NA	NA
HOXD10	NA	NA	NA	NA	NA	x	NA	NA	1	2	176973518	176984670	1	NA	NA	NA	NA	NA	NA	NA	NA	NA
HOXD11	NA	NA	NA	NA	NA	x	NA	NA	1	2	176968944	176974482	1	NA	NA	NA	NA	NA	NA	NA	NA	NA
HOXD12	NA	NA	NA	NA	NA	x	NA	NA	1	2	176964458	176965921	1	NA	NA	NA	NA	NA	NA	NA	NA	NA
HOXD13	NA	NA	NA	NA	NA	x	NA	NA	1	2	176957619	176960666	1	NA	NA	NA	NA	NA	NA	NA	NA	NA
HOXD3	NA	NA	NA	NA	NA	x	NA	NA	1	2	177001340	177037830	1	NA	NA	NA	NA	NA	NA	NA	NA	NA
HOXD4	NA	NA	NA	NA	NA	x	NA	NA	1	2	177015950	177018205	1	NA	NA	NA	NA	NA	NA	NA	NA	NA
HOXD8	NA	NA	NA	NA	NA	x	NA	NA	1	2	176994422	176997423	1	NA	NA	NA	NA	NA	NA	NA	NA	NA
HOXD9	NA	NA	NA	NA	NA	x	NA	NA	1	2	176987413	176989665	1	NA	NA	NA	NA	NA	NA	NA	NA	NA
HPCAL1	NA	NA	NA	NA	NA	NA	x	NA	1	2	10443015	10567743	1	NA	NA	NA	NA	NA	NA	NA	NA	NA
HPS6	NA	NA	NA	NA	NA	x	NA	NA	1	10	103825147	103827792	1	NA	NA	NA	NA	NA	NA	NA	NA	NA
HRH2	NA	NA	NA	NA	NA	NA	NA	x	1	5	175085033	175113245	1	NA	NA	NA	NA	NA	NA	NA	NA	NA
HSCB	NA	NA	NA	NA	NA	NA	NA	x	1	22	29138019	29153503	1	NA	NA	NA	NA	NA	NA	NA	NA	NA
HSD3B7	NA	NA	NA	NA	NA	x	NA	NA	1	16	30996519	31000473	1	NA	NA	NA	NA	NA	NA	NA	NA	NA
HSDL1	NA	NA	NA	NA	NA	NA	NA	x	1	16	84155744	84178800	-1	NA	NA	NA	NA	NA	NA	NA	NA	NA
HSPBAP1	NA	NA	NA	NA	NA	NA	x	NA	1	3	122458846	122512671	-1	NA	NA	NA	NA	NA	NA	NA	NA	NA
HTRA3	NA	NA	NA	NA	NA	NA	x	NA	1	4	8271492	8308838	1	NA	NA	NA	NA	NA	NA	NA	NA	NA
HYI	NA	NA	NA	NA	NA	x	NA	NA	1	1	43916824	43919660	-1	NA	NA	NA	NA	NA	NA	NA	NA	NA
IDI1	NA	NA	NA	NA	NA	x	NA	NA	1	10	1085848	1095110	-1	NA	NA	NA	NA	NA	NA	NA	NA	NA
IDI2	NA	NA	NA	NA	NA	x	NA	NA	1	10	1064847	1071799	-1	NA	NA	NA	NA	NA	NA	NA	NA	NA
IFT74	NA	NA	NA	NA	NA	x	NA	NA	1	9	26947037	27062928	1	NA	NA	NA	NA	NA	NA	NA	NA	NA
IGF1R	NA	NA	NA	NA	NA	x	NA	NA	1	15	99192200	99507759	1	x	x	x	x	x	x	x	NA	NA
IGFBP6	NA	NA	NA	NA	NA	NA	x	NA	1	12	53491436	53496128	1	NA	x	x	NA	x	NA	x	NA	NA
IGKV1D-12	NA	NA	NA	NA	NA	NA	NA	x	1	2	90198535	90199190	1	NA	NA	NA	NA	NA	NA	NA	NA	NA
IGKV1D-13	NA	NA	NA	NA	NA	NA	NA	x	1	2	90192768	90193424	1	NA	NA	NA	NA	NA	NA	NA	NA	NA
IGKV1D-16	NA	NA	NA	NA	NA	NA	NA	x	1	2	90139078	90139580	1	NA	NA	NA	NA	NA	NA	NA	NA	NA
IGKV1D-17	NA	NA	NA	NA	NA	NA	NA	x	1	2	90121477	90122133	1	NA	NA	NA	NA	NA	NA	NA	NA	NA
IGKV1D-22	NA	NA	NA	NA	NA	NA	NA	x	1	2	90049551	90049994	1	NA	NA	NA	NA	NA	NA	NA	NA	NA
IGKV1D-27	NA	NA	NA	NA	NA	NA	NA	x	1	2	90007677	90008145	1	NA	NA	NA	NA	NA	NA	NA	NA	NA
IGKV1D-32	NA	NA	NA	NA	NA	NA	NA	x	1	2	89967232	89967677	1	NA	NA	NA	NA	NA	NA	NA	NA	NA
IGKV1D-33	NA	NA	NA	NA	NA	NA	NA	x	1	2	89952792	89953355	1	NA	NA	NA	NA	NA	NA	NA	NA	NA
IGKV1D-35	NA	NA	NA	NA	NA	NA	NA	x	1	2	89934312	89934582	1	NA	NA	NA	NA	NA	NA	NA	NA	NA
IGKV1D-37	NA	NA	NA	NA	NA	NA	NA	x	1	2	89923550	89924026	1	NA	NA	NA	NA	NA	NA	NA	NA	NA
IGKV1D-39	NA	NA	NA	NA	NA	NA	NA	x	1	2	89901292	89901791	1	NA	NA	NA	NA	NA	NA	NA	NA	NA
IGKV1D-42	NA	NA	NA	NA	NA	NA	NA	x	1	2	90229045	90229531	1	NA	NA	NA	NA	NA	NA	NA	NA	NA
IGKV1D-43	NA	NA	NA	NA	NA	NA	NA	x	1	2	90248739	90249395	1	NA	NA	NA	NA	NA	NA	NA	NA	NA
IGKV1D-8	NA	NA	NA	NA	NA	NA	NA	x	1	2	90259593	90260248	1	NA	NA	NA	NA	NA	NA	NA	NA	NA
IGKV2D-10	NA	NA	NA	NA	NA	NA	NA	x	1	2	90218730	90219428	1	NA	NA	NA	NA	NA	NA	NA	NA	NA
IGKV2D-14	NA	NA	NA	NA	NA	NA	NA	x	1	2	90160638	90161416	1	NA	NA	NA	NA	NA	NA	NA	NA	NA
IGKV2D-18	NA	NA	NA	NA	NA	NA	NA	x	1	2	90091427	90092218	1	NA	NA	NA	NA	NA	NA	NA	NA	NA
IGKV2D-19	NA	NA	NA	NA	NA	NA	NA	x	1	2	90085628	90085889	1	NA	NA	NA	NA	NA	NA	NA	NA	NA
IGKV2D-23	NA	NA	NA	NA	NA	NA	NA	x	1	2	90048212	90048737	1	NA	NA	NA	NA	NA	NA	NA	NA	NA
IGKV2D-24	NA	NA	NA	NA	NA	NA	NA	x	1	2	90043607	90044439	1	NA	NA	NA	NA	NA	NA	NA	NA	NA
IGKV2D-26	NA	NA	NA	NA	NA	NA	NA	x	1	2	90024732	90025512	1	NA	NA	NA	NA	NA	NA	NA	NA	NA
IGKV2D-28	NA	NA	NA	NA	NA	NA	NA	x	1	2	89998789	89999558	1	NA	NA	NA	NA	NA	NA	NA	NA	NA
IGKV2D-29	NA	NA	NA	NA	NA	NA	NA	x	1	2	89986322	89987079	1	NA	NA	NA	NA	NA	NA	NA	NA	NA
IGKV2D-30	NA	NA	NA	NA	NA	NA	NA	x	1	2	89975669	89976489	1	NA	NA	NA	NA	NA	NA	NA	NA	NA
IGKV2D-36	NA	NA	NA	NA	NA	NA	NA	x	1	2	89925832	89926057	1	NA	NA	NA	NA	NA	NA	NA	NA	NA
IGKV2D-38	NA	NA	NA	NA	NA	NA	NA	x	1	2	89911273	89911512	1	NA	NA	NA	NA	NA	NA	NA	NA	NA
IGKV2D-40	NA	NA	NA	NA	NA	NA	NA	x	1	2	89890601	89891303	1	NA	NA	NA	NA	NA	NA	NA	NA	NA
IGKV3D-11	NA	NA	NA	NA	NA	NA	NA	x	1	2	90211643	90212253	1	NA	NA	NA	NA	NA	NA	NA	NA	NA
IGKV3D-15	NA	NA	NA	NA	NA	NA	NA	x	1	2	90153696	90154258	1	NA	NA	NA	NA	NA	NA	NA	NA	NA
IGKV3D-20	NA	NA	NA	NA	NA	NA	NA	x	1	2	90077680	90078311	1	NA	NA	NA	NA	NA	NA	NA	NA	NA
IGKV3D-25	NA	NA	NA	NA	NA	NA	NA	x	1	2	90028797	90029031	1	NA	NA	NA	NA	NA	NA	NA	NA	NA
IGKV3D-31	NA	NA	NA	NA	NA	NA	NA	x	1	2	89968511	89969012	1	NA	NA	NA	NA	NA	NA	NA	NA	NA
IGKV3D-34	NA	NA	NA	NA	NA	NA	NA	x	1	2	89945567	89946056	1	NA	NA	NA	NA	NA	NA	NA	NA	NA
IGKV3D-7	NA	NA	NA	NA	NA	NA	NA	x	1	2	90273679	90274235	1	NA	NA	NA	NA	NA	NA	NA	NA	NA
IGKV6D-21	NA	NA	NA	NA	NA	NA	NA	x	1	2	90060377	90060995	1	NA	NA	NA	NA	NA	NA	NA	NA	NA
IGKV6D-41	NA	NA	NA	NA	NA	NA	NA	x	1	2	90108504	90109080	1	NA	NA	NA	NA	NA	NA	NA	NA	NA
IGLL1	NA	NA	NA	NA	NA	x	NA	NA	1	22	23915312	23922495	-1	NA	NA	NA	NA	NA	NA	NA	NA	NA
IKBKAP	NA	NA	NA	NA	NA	NA	x	NA	1	9	111629797	111696396	-1	NA	NA	NA	NA	NA	NA	NA	NA	NA
IL13	NA	NA	NA	NA	NA	NA	x	NA	1	5	131991955	131996802	1	NA	NA	NA	NA	NA	NA	NA	NA	x
IL17RA	NA	NA	NA	NA	NA	x	NA	NA	1	22	17565844	17596583	1	NA	NA	NA	NA	NA	NA	NA	NA	NA
IL20RB	NA	NA	NA	NA	NA	NA	x	NA	1	3	136665072	136729927	1	NA	NA	NA	NA	NA	NA	NA	NA	NA
IL22	NA	NA	NA	NA	NA	x	NA	NA	1	12	68642022	68647387	-1	NA	NA	NA	NA	x	NA	NA	NA	NA
IL4	NA	NA	NA	NA	NA	NA	x	NA	1	5	132009678	132018368	1	NA	x	NA	NA	x	NA	NA	NA	x
IL8	NA	NA	NA	NA	NA	NA	x	NA	1	4	74606223	74609433	1	NA	NA	NA	NA	NA	NA	NA	NA	x
ILDR1	NA	NA	NA	NA	NA	x	NA	NA	1	3	121706170	121741051	-1	NA	NA	NA	NA	NA	NA	NA	NA	NA
IMP4	NA	NA	NA	NA	NA	NA	x	NA	1	2	131099798	131105383	1	NA	NA	NA	NA	NA	NA	NA	NA	NA
IMPDH1	NA	NA	NA	NA	NA	NA	NA	x	1	7	128032331	128050306	-1	NA	NA	NA	NA	NA	NA	NA	NA	NA
INO80C	NA	NA	NA	NA	NA	NA	NA	x	1	18	33034786	33077955	-1	NA	NA	NA	NA	NA	NA	NA	NA	NA
INPP4B	NA	NA	NA	NA	NA	NA	x	NA	1	4	142944313	143768585	-1	NA	NA	NA	NA	NA	NA	NA	NA	NA
INS	NA	NA	NA	NA	NA	x	NA	NA	1	11	2181009	2182571	-1	NA	x	x	x	x	x	x	x	x
INSL3	NA	NA	NA	NA	NA	NA	NA	x	1	19	17927324	17932383	-1	NA	NA	NA	NA	NA	NA	NA	NA	NA
INSR	NA	NA	NA	NA	NA	NA	NA	x	1	19	7112266	7294011	-1	x	x	x	x	x	x	x	NA	x
IPCEF1	NA	NA	NA	NA	NA	NA	x	NA	1	6	154475631	154677926	-1	NA	NA	NA	NA	NA	NA	NA	NA	NA
IQCG	NA	NA	NA	NA	NA	NA	NA	x	1	3	197615946	197687013	-1	NA	NA	NA	NA	NA	NA	NA	NA	NA
IQSEC1	NA	NA	NA	NA	NA	NA	x	NA	1	3	12938719	13114617	-1	NA	NA	NA	NA	NA	NA	NA	NA	NA
IQSEC3	NA	NA	NA	NA	NA	NA	x	NA	1	12	175931	287626	1	NA	NA	NA	NA	NA	NA	NA	NA	NA
IRAK2	NA	NA	NA	NA	NA	NA	x	NA	1	3	10206549	10285427	1	NA	NA	NA	NA	NA	NA	NA	NA	x
IRF2BP1	NA	NA	NA	NA	NA	NA	x	NA	1	19	46386866	46389376	-1	NA	NA	NA	NA	NA	NA	NA	NA	NA
IRF2BPL	NA	NA	NA	NA	NA	x	NA	NA	1	14	77490888	77495034	-1	NA	NA	NA	NA	NA	NA	NA	NA	NA
IRF7	NA	NA	NA	NA	NA	x	NA	NA	1	11	612553	615999	-1	NA	NA	NA	NA	NA	NA	NA	NA	NA
IRX1	NA	NA	NA	NA	NA	NA	x	NA	1	5	3596168	3601517	1	NA	NA	NA	NA	NA	NA	NA	NA	NA
ISPD	NA	NA	NA	NA	NA	x	NA	NA	1	7	16130817	16460947	-1	NA	NA	NA	NA	NA	NA	NA	NA	NA
ITGA6	NA	NA	NA	NA	NA	x	NA	NA	1	2	173292082	173371181	1	NA	NA	NA	NA	NA	NA	NA	NA	NA
ITGAL	NA	NA	NA	NA	NA	x	NA	NA	1	16	30483983	30534505	1	NA	NA	NA	NA	NA	NA	NA	NA	NA
ITGB6	NA	NA	NA	NA	NA	NA	x	NA	1	2	160956177	161128399	-1	NA	NA	NA	NA	NA	NA	NA	NA	NA
ITGB7	NA	NA	NA	NA	NA	NA	x	NA	1	12	53585108	53601065	-1	NA	NA	NA	NA	NA	NA	NA	NA	NA
ITGBL1	NA	NA	NA	NA	NA	x	NA	NA	1	13	102104966	102371145	1	NA	NA	NA	NA	NA	NA	NA	NA	NA
ITPK1	NA	NA	NA	NA	NA	NA	x	NA	1	14	93403259	93582263	-1	NA	NA	NA	NA	NA	NA	NA	NA	NA
ITPR3	NA	NA	NA	NA	NA	x	NA	NA	1	6	33588522	33664351	1	NA	NA	NA	NA	NA	NA	NA	NA	NA
JAG2	NA	NA	NA	NA	NA	NA	x	NA	1	14	105607319	105635161	-1	NA	NA	NA	NA	NA	NA	NA	NA	NA
JAK3	NA	NA	NA	NA	NA	NA	NA	x	1	19	17935589	17958880	-1	NA	x	NA	NA	x	NA	NA	NA	NA
JAKMIP3	NA	NA	NA	NA	NA	x	NA	NA	1	10	133918175	133998313	1	NA	NA	NA	NA	NA	NA	NA	NA	NA
JAZF1	NA	NA	NA	NA	NA	x	NA	NA	1	7	27870192	28220362	-1	x	NA	NA	NA	NA	NA	NA	NA	NA
JMJD6	NA	NA	NA	NA	NA	NA	x	NA	1	17	74708919	74722866	-1	NA	NA	NA	NA	NA	NA	NA	NA	NA
JOSD2	NA	NA	NA	NA	NA	NA	x	NA	1	19	51009255	51014435	-1	NA	NA	NA	NA	NA	NA	NA	NA	NA
KALRN	NA	NA	NA	NA	NA	x	NA	NA	1	3	123798870	124440036	1	NA	NA	NA	NA	NA	NA	NA	NA	NA
KATNB1	NA	NA	NA	NA	NA	NA	NA	x	1	16	57769642	57791162	1	NA	NA	NA	NA	NA	NA	NA	NA	NA
KCNA4	NA	NA	NA	NA	NA	x	NA	NA	1	11	30031288	30038570	-1	NA	NA	NA	NA	NA	NA	NA	NA	NA
KCNB1	NA	NA	NA	NA	NA	x	NA	NA	1	20	47984946	48099184	-1	NA	NA	NA	NA	NA	NA	NA	NA	NA
KCNC3	NA	NA	NA	NA	NA	NA	x	NA	1	19	50815194	50836772	-1	NA	NA	NA	NA	NA	NA	NA	NA	NA
KCND2	NA	NA	NA	NA	NA	x	NA	NA	1	7	119913722	120390385	1	NA	NA	NA	NA	NA	NA	NA	NA	NA
KCNG4	NA	NA	NA	NA	NA	NA	NA	x	1	16	84255816	84273304	-1	NA	NA	NA	NA	NA	NA	NA	NA	NA
KCNJ4	NA	NA	NA	NA	NA	NA	x	NA	1	22	38822332	38851205	-1	NA	NA	NA	NA	NA	NA	NA	NA	NA
KCNJ6	NA	NA	NA	NA	NA	x	NA	NA	1	21	38996789	39288749	-1	NA	NA	NA	NA	NA	NA	NA	NA	NA
KCNN1	NA	NA	NA	NA	NA	NA	NA	x	1	19	18062111	18110893	1	NA	NA	NA	NA	NA	NA	NA	NA	NA
KCNN3	NA	NA	NA	NA	NA	NA	x	NA	1	1	154679902	154842756	-1	NA	NA	NA	NA	NA	NA	NA	NA	NA
KCNQ3	NA	NA	NA	NA	NA	NA	x	NA	1	8	133139193	133493200	-1	NA	NA	NA	NA	NA	NA	NA	NA	NA
KCNV1	NA	NA	NA	NA	NA	NA	NA	x	1	8	110975874	110988076	-1	NA	NA	NA	NA	NA	NA	NA	NA	NA
KCTD10	NA	NA	NA	NA	NA	x	NA	NA	1	12	109886461	109915349	-1	NA	NA	NA	NA	NA	NA	NA	NA	NA
KCTD5	NA	NA	NA	NA	NA	NA	NA	x	1	16	2732498	2759031	1	NA	NA	NA	NA	NA	NA	NA	NA	NA
KDM4B	NA	NA	NA	NA	NA	x	NA	NA	1	19	4969124	5153606	1	NA	NA	NA	NA	NA	NA	NA	NA	NA
KDM5A	NA	NA	NA	NA	NA	NA	x	NA	1	12	389223	498620	-1	NA	NA	NA	NA	NA	NA	NA	NA	NA
KIAA0226	NA	NA	NA	NA	NA	NA	NA	x	1	3	197398264	197476598	-1	NA	NA	NA	NA	NA	NA	NA	NA	NA
KIAA0319	NA	NA	NA	NA	NA	NA	NA	x	1	6	24544332	24646383	-1	NA	NA	NA	NA	NA	NA	NA	NA	NA
KIAA0415	NA	NA	NA	NA	NA	x	NA	NA	1	7	4815253	4833943	1	NA	NA	NA	NA	NA	NA	NA	NA	NA
KIAA0467	NA	NA	NA	NA	NA	x	NA	NA	1	1	43886428	43918321	1	NA	NA	NA	NA	NA	NA	NA	NA	NA
KIAA0586	NA	NA	NA	NA	NA	x	NA	NA	1	14	58894103	59015546	1	NA	NA	NA	NA	NA	NA	NA	NA	NA
KIAA0664	NA	NA	NA	NA	NA	NA	x	NA	1	17	2592680	2614927	-1	NA	NA	NA	NA	NA	NA	NA	NA	NA
KIAA0748	NA	NA	NA	NA	NA	x	NA	NA	1	12	55341802	55378530	-1	NA	NA	NA	NA	NA	NA	NA	NA	NA
KIAA1468	NA	NA	NA	NA	NA	NA	x	NA	1	18	59854507	59974355	1	NA	NA	NA	NA	NA	NA	NA	NA	NA
KIAA1967	NA	NA	NA	NA	NA	NA	x	NA	1	8	22462145	22479027	1	NA	NA	NA	NA	NA	NA	NA	NA	NA
KIAA2026	NA	NA	NA	NA	NA	NA	x	NA	1	9	5881596	6007901	-1	NA	NA	NA	NA	NA	NA	NA	NA	NA
KIF21A	NA	NA	NA	NA	NA	x	NA	NA	1	12	39687031	39837192	-1	NA	NA	NA	NA	NA	NA	NA	NA	NA
KIF3A	NA	NA	NA	NA	NA	NA	x	NA	1	5	132028368	132073330	-1	NA	NA	NA	NA	NA	NA	NA	NA	NA
KIF5C	NA	NA	NA	NA	NA	NA	NA	x	1	2	149632819	149883273	1	NA	NA	NA	NA	NA	NA	NA	NA	NA
KIFC3	NA	NA	NA	NA	NA	NA	NA	x	1	16	57792129	57836935	-1	NA	NA	NA	NA	NA	NA	NA	NA	NA
KISS1R	NA	NA	NA	NA	NA	x	NA	NA	1	19	917342	921014	1	NA	NA	NA	NA	x	NA	NA	NA	NA
KIT	NA	NA	NA	NA	NA	NA	x	NA	1	4	55524085	55606881	1	NA	x	x	x	x	NA	NA	NA	NA
KLB	NA	NA	NA	NA	NA	NA	x	NA	1	4	39408473	39453156	1	NA	NA	NA	NA	NA	NA	NA	NA	NA
KLF13	NA	NA	NA	NA	NA	x	NA	NA	1	15	31619058	31670102	1	NA	NA	NA	NA	NA	NA	NA	NA	NA
KLHDC4	NA	NA	NA	NA	NA	x	NA	NA	1	16	87741418	87799603	-1	NA	NA	NA	NA	NA	NA	NA	NA	NA
KLHDC8B	NA	NA	NA	NA	NA	NA	x	NA	1	3	49209044	49213918	1	NA	NA	NA	NA	NA	NA	NA	NA	NA
KLHL12	NA	NA	NA	NA	NA	NA	x	NA	1	1	202860228	202897764	-1	NA	NA	NA	NA	NA	NA	NA	NA	NA
KLHL14	NA	NA	NA	NA	NA	NA	x	NA	1	18	30252634	30352974	-1	NA	NA	NA	NA	NA	NA	NA	NA	NA
KLHL36	NA	NA	NA	NA	NA	x	NA	NA	1	16	84682107	84701292	1	NA	NA	NA	NA	NA	NA	NA	NA	NA
KLHL5	NA	NA	NA	NA	NA	NA	x	NA	1	4	39046451	39128477	1	NA	NA	NA	NA	NA	NA	NA	NA	NA
KLKB1	NA	NA	NA	NA	NA	NA	NA	x	1	4	187130133	187179625	1	NA	NA	NA	NA	NA	NA	NA	NA	NA
KLRG1	NA	NA	NA	NA	NA	x	NA	NA	1	12	9102640	9163356	1	NA	NA	NA	NA	NA	NA	NA	NA	NA
KPNA3	NA	NA	NA	NA	NA	NA	x	NA	1	13	50273447	50367057	-1	NA	NA	NA	NA	NA	NA	NA	NA	NA
KREMEN1	NA	NA	NA	NA	NA	NA	NA	x	1	22	29469066	29564321	1	NA	NA	NA	NA	NA	NA	NA	NA	NA
KRT3	NA	NA	NA	NA	NA	x	NA	NA	1	12	53183470	53189892	-1	NA	NA	NA	NA	NA	NA	NA	NA	NA
KRT4	NA	NA	NA	NA	NA	x	NA	NA	1	12	53200333	53208335	-1	NA	NA	NA	NA	NA	NA	NA	NA	NA
KRT76	NA	NA	NA	NA	NA	x	NA	NA	1	12	53161939	53171129	-1	NA	NA	NA	NA	NA	NA	NA	NA	NA
KRT79	NA	NA	NA	NA	NA	x	NA	NA	1	12	53215232	53228077	-1	NA	NA	NA	NA	NA	NA	NA	NA	NA
KSR2	NA	NA	NA	NA	NA	x	NA	NA	1	12	117890817	118406788	-1	NA	NA	NA	NA	NA	NA	NA	NA	NA
LAD1	NA	NA	NA	NA	NA	x	NA	NA	1	1	201342372	201368736	-1	NA	NA	NA	NA	NA	NA	NA	NA	NA
LAMB2	NA	NA	NA	NA	NA	NA	x	NA	1	3	49158547	49170551	-1	NA	NA	NA	NA	NA	NA	NA	NA	NA
LAMC1	NA	NA	NA	NA	NA	x	NA	NA	1	1	182992597	183114727	1	NA	NA	NA	NA	NA	NA	NA	NA	NA
LAMC2	NA	NA	NA	NA	NA	x	NA	NA	1	1	183155373	183214035	1	NA	NA	NA	NA	NA	NA	NA	NA	NA
LANCL1	NA	NA	NA	NA	NA	NA	x	NA	1	2	211295973	211342376	-1	NA	NA	NA	NA	NA	NA	NA	NA	NA
LAPTM4A	NA	NA	NA	NA	NA	NA	NA	x	1	2	20232411	20251789	-1	NA	NA	NA	NA	NA	NA	NA	NA	NA
LARP1	NA	NA	NA	NA	NA	x	NA	NA	1	5	154092462	154197167	1	NA	NA	NA	NA	NA	NA	NA	NA	NA
LARS2	NA	NA	NA	NA	NA	NA	x	NA	1	3	45429998	45590913	1	NA	NA	NA	NA	NA	NA	NA	NA	NA
LASS6	NA	NA	NA	NA	NA	x	NA	NA	1	2	169312759	169631644	1	NA	NA	NA	NA	NA	NA	NA	NA	NA
LAX1	NA	NA	NA	NA	NA	NA	x	NA	1	1	203734304	203745361	1	NA	NA	NA	NA	NA	NA	NA	NA	NA
LDHAL6B	NA	NA	NA	NA	NA	NA	NA	x	1	15	59499042	59500705	1	NA	NA	NA	NA	NA	NA	NA	NA	NA
LEMD1	NA	NA	NA	NA	NA	NA	x	NA	1	1	205350506	205425082	-1	NA	NA	NA	NA	NA	NA	NA	NA	NA
LENEP	NA	NA	NA	NA	NA	NA	x	NA	1	1	154966062	154966791	1	NA	NA	NA	NA	NA	NA	NA	NA	NA
LEP	NA	NA	NA	NA	NA	NA	NA	x	1	7	127881337	127897681	1	NA	x	NA	x	x	NA	NA	NA	x
LHCGR	NA	NA	NA	NA	NA	x	NA	NA	1	2	48859428	48982880	-1	NA	NA	NA	NA	x	NA	NA	x	NA
LHX4	NA	NA	NA	NA	NA	x	NA	NA	1	1	180199442	180244188	1	NA	NA	NA	NA	NA	NA	NA	NA	NA
LHX6	NA	NA	NA	NA	NA	x	NA	NA	1	9	124964856	124991220	-1	NA	NA	NA	NA	NA	NA	NA	NA	NA
LIAS	NA	NA	NA	NA	NA	NA	x	NA	1	4	39460620	39479273	1	NA	NA	NA	NA	NA	NA	NA	NA	NA
LIMD1	NA	NA	NA	NA	NA	NA	x	NA	1	3	45596886	45727830	1	NA	NA	NA	NA	NA	NA	NA	NA	NA
LINGO2	NA	NA	NA	NA	NA	NA	x	NA	1	9	27948076	28670283	-1	NA	NA	NA	NA	NA	NA	NA	NA	NA
LMCD1	NA	NA	NA	NA	NA	NA	x	NA	1	3	8543393	8609805	1	NA	NA	NA	NA	NA	NA	NA	NA	NA
LMLN	NA	NA	NA	NA	NA	NA	NA	x	1	3	197687071	197770591	1	NA	NA	NA	NA	NA	NA	NA	NA	NA
LOH12CR1	NA	NA	NA	NA	NA	NA	NA	x	1	12	12510013	12619840	1	NA	NA	NA	NA	NA	NA	NA	NA	NA
LOH12CR2	NA	NA	NA	NA	NA	NA	NA	x	1	12	12508342	12510001	-1	NA	NA	NA	NA	NA	NA	NA	NA	NA
LRCH3	NA	NA	NA	NA	NA	NA	NA	x	1	3	197518097	197615307	1	NA	NA	NA	NA	NA	NA	NA	NA	NA
LRDD	NA	NA	NA	NA	NA	x	NA	NA	1	11	799180	809753	-1	NA	NA	NA	NA	NA	NA	NA	NA	NA
LRG1	NA	NA	NA	NA	NA	NA	NA	x	1	19	4537227	4540048	-1	NA	NA	NA	NA	NA	NA	NA	NA	NA
LRGUK	NA	NA	NA	NA	NA	NA	x	NA	1	7	133812052	133949343	1	NA	NA	NA	NA	NA	NA	NA	NA	NA
LRP5	NA	NA	NA	NA	NA	NA	x	NA	1	11	68080077	68216743	1	NA	NA	NA	NA	NA	NA	NA	NA	NA
LRP5L	NA	NA	NA	NA	NA	x	NA	NA	1	22	25747385	25801344	-1	NA	NA	NA	NA	NA	NA	NA	NA	NA
LRP6	NA	NA	NA	NA	NA	NA	NA	x	1	12	12268959	12419946	-1	NA	NA	NA	NA	NA	NA	NA	NA	NA
LRRC14B	NA	NA	NA	NA	NA	NA	x	NA	1	5	191626	195468	1	NA	NA	NA	NA	NA	NA	NA	NA	NA
LRRC27	NA	NA	NA	NA	NA	x	NA	NA	1	10	134145614	134195010	1	NA	NA	NA	NA	NA	NA	NA	NA	NA
LRRC34	NA	NA	NA	NA	NA	NA	x	NA	1	3	169511216	169530774	-1	NA	NA	NA	NA	NA	NA	NA	NA	NA
LRRC49	NA	NA	NA	NA	NA	NA	x	NA	1	15	71145618	71342434	1	NA	NA	NA	NA	NA	NA	NA	NA	NA
LRRC4B	NA	NA	NA	NA	NA	NA	x	NA	1	19	51020149	51071302	-1	NA	NA	NA	NA	NA	NA	NA	NA	NA
LRRC4C	NA	NA	NA	NA	NA	NA	x	NA	1	11	40135753	41481323	-1	NA	NA	NA	NA	NA	NA	NA	NA	NA
LRRC50	NA	NA	NA	NA	NA	NA	NA	x	1	16	84178865	84212364	1	NA	NA	NA	NA	NA	NA	NA	NA	NA
LRRC58	NA	NA	NA	NA	NA	NA	x	NA	1	3	120043356	120068186	-1	NA	NA	NA	NA	NA	NA	NA	NA	NA
LRRC6	NA	NA	NA	NA	NA	NA	x	NA	1	8	133584320	133687838	-1	NA	NA	NA	NA	NA	NA	NA	NA	NA
LRRC61	NA	NA	NA	NA	NA	NA	x	NA	1	7	150019728	150035239	1	NA	NA	NA	NA	NA	NA	NA	NA	NA
LRRTM4	NA	NA	NA	NA	NA	NA	x	NA	1	2	76974845	77820445	-1	NA	NA	NA	NA	NA	NA	NA	NA	NA
LRSAM1	NA	NA	NA	NA	NA	x	NA	NA	1	9	130213765	130265780	1	NA	NA	NA	NA	NA	NA	NA	NA	NA
LSM5	NA	NA	NA	NA	NA	x	NA	NA	1	7	32524951	32534895	-1	NA	NA	NA	NA	NA	NA	NA	NA	NA
LSM6	NA	NA	NA	NA	NA	NA	x	NA	1	4	147096837	147121152	1	NA	NA	NA	NA	NA	NA	NA	NA	NA
LUC7L3	NA	NA	NA	NA	NA	NA	x	NA	1	17	48796905	48834076	1	NA	NA	NA	NA	NA	NA	NA	NA	NA
LYPD6B	NA	NA	NA	NA	NA	NA	NA	x	1	2	149894621	150071776	1	NA	NA	NA	NA	NA	NA	NA	NA	NA
LYRM4	NA	NA	NA	NA	NA	x	NA	NA	1	6	5108653	5261172	-1	NA	NA	NA	NA	NA	NA	NA	NA	NA
M6PR	NA	NA	NA	NA	NA	x	NA	NA	1	12	9092959	9102551	-1	NA	NA	NA	NA	NA	NA	NA	NA	NA
MANSC1	NA	NA	NA	NA	NA	NA	NA	x	1	12	12482198	12503475	-1	NA	NA	NA	NA	NA	NA	NA	NA	NA
MAP1S	NA	NA	NA	NA	NA	NA	NA	x	1	19	17830291	17845322	1	NA	NA	NA	NA	NA	NA	NA	NA	NA
MAP3K1	NA	NA	NA	NA	NA	NA	NA	x	1	5	56111401	56191979	1	NA	NA	NA	NA	NA	NA	NA	NA	NA
MAP3K9	NA	NA	NA	NA	NA	NA	x	NA	1	14	71194852	71275888	-1	NA	NA	NA	NA	NA	NA	NA	NA	NA
MAPK3	NA	NA	NA	NA	NA	NA	x	NA	1	16	30125426	30134827	-1	NA	x	x	x	x	x	x	NA	x
MAPK4	NA	NA	NA	NA	NA	x	NA	NA	1	18	48086484	48258196	1	NA	NA	NA	NA	NA	NA	NA	NA	NA
MARK3	NA	NA	NA	NA	NA	NA	NA	x	1	14	103851701	103970164	1	NA	NA	NA	NA	NA	NA	NA	NA	NA
MASP1	NA	NA	NA	NA	NA	NA	NA	x	1	3	186935942	187009810	-1	NA	NA	NA	NA	NA	NA	NA	NA	NA
MATN3	NA	NA	NA	NA	NA	NA	NA	x	1	2	20191872	20212455	-1	NA	NA	NA	NA	NA	NA	NA	NA	NA
MBD1	NA	NA	NA	NA	NA	x	NA	NA	1	18	47793887	47808144	-1	NA	NA	NA	NA	NA	NA	NA	NA	NA
MBD3L2	NA	NA	NA	NA	NA	NA	NA	x	1	19	7049350	7051781	1	NA	NA	NA	NA	NA	NA	NA	NA	NA
MBD5	NA	NA	NA	NA	NA	NA	x	NA	1	2	148778580	149275805	1	NA	NA	NA	NA	NA	NA	NA	NA	NA
MBLAC2	NA	NA	NA	NA	NA	NA	x	NA	1	5	89754020	89770585	-1	NA	NA	NA	NA	NA	NA	NA	NA	NA
MCAT	NA	NA	NA	NA	NA	x	NA	NA	1	22	43528886	43539400	-1	NA	NA	NA	NA	NA	NA	NA	NA	NA
MCC	NA	NA	NA	NA	NA	x	NA	NA	1	5	112357796	112824527	-1	NA	NA	NA	NA	NA	NA	NA	NA	NA
MCCC2	NA	NA	NA	NA	NA	NA	NA	x	1	5	70883115	70954531	1	NA	NA	NA	NA	NA	NA	NA	NA	NA
MCEE	NA	NA	NA	NA	NA	x	NA	NA	1	2	71336814	71357369	-1	NA	NA	NA	NA	NA	NA	NA	NA	NA
MCHR2	NA	NA	NA	NA	NA	NA	x	NA	1	6	100367786	100442114	-1	NA	NA	NA	NA	NA	NA	NA	NA	NA
MCPH1	NA	NA	NA	NA	NA	NA	x	NA	1	8	6264113	6501144	1	NA	NA	NA	NA	NA	NA	NA	NA	NA
MDFI	NA	NA	NA	NA	NA	x	NA	NA	1	6	41604620	41621984	1	NA	NA	NA	NA	NA	NA	NA	NA	NA
MDGA1	NA	NA	NA	NA	NA	NA	x	NA	1	6	37598455	37667082	-1	NA	NA	NA	NA	NA	NA	NA	NA	NA
MDM1	NA	NA	NA	NA	NA	x	NA	NA	1	12	68666223	68726161	-1	NA	NA	NA	NA	NA	NA	NA	NA	NA
MECOM	NA	NA	NA	NA	NA	NA	x	NA	1	3	168801287	169381406	-1	NA	NA	NA	NA	NA	NA	NA	NA	NA
MEIR5	NA	NA	NA	NA	NA	x	NA	NA	1	10	105881816	105886143	1	NA	NA	NA	NA	NA	NA	NA	NA	NA
METT10D	NA	NA	NA	NA	NA	NA	x	NA	1	17	2319352	2415200	-1	NA	NA	NA	NA	NA	NA	NA	NA	NA
METTL2B	NA	NA	NA	NA	NA	NA	NA	x	1	7	128095894	128146656	1	NA	NA	NA	NA	NA	NA	NA	NA	NA
MFSD11	NA	NA	NA	NA	NA	NA	x	NA	1	17	74733783	74775336	1	NA	NA	NA	NA	NA	NA	NA	NA	NA
MFSD4	NA	NA	NA	NA	NA	NA	x	NA	1	1	205538013	205572046	1	NA	NA	NA	NA	NA	NA	NA	NA	NA
MFSD5	NA	NA	NA	NA	NA	NA	x	NA	1	12	53645370	53648189	1	NA	NA	NA	NA	NA	NA	NA	NA	NA
MGAT4A	NA	NA	NA	NA	NA	NA	NA	x	1	2	99235569	99347589	-1	NA	NA	NA	NA	NA	NA	NA	NA	NA
MGAT5	NA	NA	NA	NA	NA	NA	x	NA	1	2	134877554	135212192	1	NA	NA	NA	NA	NA	NA	NA	NA	NA
MGST3	NA	NA	NA	NA	NA	x	NA	NA	1	1	165600098	165631033	1	NA	NA	NA	NA	NA	NA	NA	NA	NA
MICAL3	NA	NA	NA	NA	NA	NA	x	NA	1	22	18317094	18507325	-1	NA	NA	NA	NA	NA	NA	NA	NA	NA
MIER3	NA	NA	NA	NA	NA	NA	NA	x	1	5	56215429	56267502	-1	NA	NA	NA	NA	NA	NA	NA	NA	NA
MIR3610	NA	NA	NA	NA	NA	NA	NA	x	1	8	117886663	117889123	1	NA	NA	NA	NA	NA	NA	NA	NA	NA
MLANA	NA	NA	NA	NA	NA	NA	x	NA	1	9	5890802	5910606	1	NA	NA	NA	NA	NA	NA	NA	NA	NA
MMP1	NA	NA	NA	NA	NA	NA	x	NA	1	11	102660651	102668891	-1	NA	x	NA	NA	NA	NA	NA	NA	x
MMP10	NA	NA	NA	NA	NA	NA	x	NA	1	11	102641234	102651359	-1	NA	NA	NA	NA	NA	NA	NA	NA	NA
MMP16	NA	NA	NA	NA	NA	x	NA	NA	1	8	89044237	89340254	-1	NA	NA	NA	NA	NA	NA	NA	NA	NA
MMP20	NA	NA	NA	NA	NA	NA	x	NA	1	11	102447566	102496063	-1	NA	NA	NA	NA	NA	NA	NA	NA	NA
MMP27	NA	NA	NA	NA	NA	NA	x	NA	1	11	102562218	102576537	-1	NA	NA	NA	NA	NA	NA	NA	NA	NA
MMP8	NA	NA	NA	NA	NA	NA	x	NA	1	11	102582526	102597781	-1	NA	NA	NA	NA	NA	NA	NA	NA	NA
MNT	NA	NA	NA	NA	NA	NA	x	NA	1	17	2287354	2304412	-1	NA	NA	NA	NA	NA	NA	NA	NA	NA
MORC3	NA	NA	NA	NA	NA	x	NA	NA	1	21	37692487	37748944	1	NA	NA	NA	NA	NA	NA	NA	NA	NA
MORN5	NA	NA	NA	NA	NA	x	NA	NA	1	9	124922190	124962367	1	NA	NA	NA	NA	NA	NA	NA	NA	NA
MOSC1	NA	NA	NA	NA	NA	NA	x	NA	1	1	220960101	220987735	1	NA	NA	NA	NA	NA	NA	NA	NA	NA
MOSC2	NA	NA	NA	NA	NA	NA	x	NA	1	1	220921567	220958150	1	NA	NA	NA	NA	NA	NA	NA	NA	NA
MPHOSPH10	NA	NA	NA	NA	NA	x	NA	NA	1	2	71357444	71377231	1	NA	NA	NA	NA	NA	NA	NA	NA	NA
MPHOSPH6	NA	NA	NA	NA	NA	x	NA	NA	1	16	82181767	82203831	-1	NA	NA	NA	NA	NA	NA	NA	NA	NA
MPHOSPH8	NA	NA	NA	NA	NA	NA	x	NA	1	13	20207788	20247596	1	NA	NA	NA	NA	NA	NA	NA	NA	NA
MPRIP	NA	NA	NA	NA	NA	NA	x	NA	1	17	16946074	17088874	1	NA	NA	NA	NA	NA	NA	NA	NA	NA
MPZL1	NA	NA	NA	NA	NA	NA	x	NA	1	1	167690429	167761156	1	NA	NA	NA	x	NA	NA	x	NA	NA
MRC2	NA	NA	NA	NA	NA	x	NA	NA	1	17	60704762	60770956	1	NA	NA	NA	NA	NA	NA	NA	NA	NA
MRI1	NA	NA	NA	NA	NA	NA	x	NA	1	19	13875337	13885096	1	NA	NA	NA	NA	NA	NA	NA	NA	NA
MRO	NA	NA	NA	NA	NA	x	NA	NA	1	18	48321491	48351754	-1	NA	NA	NA	NA	NA	NA	NA	NA	NA
MRPL23	NA	NA	NA	NA	NA	NA	x	NA	1	11	1968508	2005752	1	NA	NA	NA	NA	NA	NA	NA	NA	NA
MRPS22	NA	NA	NA	NA	NA	x	NA	NA	1	3	138724648	139076065	1	NA	NA	NA	NA	NA	NA	NA	NA	NA
MRPS36	NA	NA	NA	NA	NA	NA	NA	x	1	5	68513587	68525956	1	NA	NA	NA	NA	NA	NA	NA	NA	NA
MSI2	NA	NA	NA	NA	NA	NA	x	NA	1	17	55333212	55757658	1	NA	NA	NA	NA	NA	NA	NA	NA	NA
MTHFD1L	NA	NA	NA	NA	NA	NA	x	NA	1	6	151186685	151423023	1	NA	NA	NA	NA	NA	NA	NA	NA	NA
MTMR14	NA	NA	NA	NA	NA	NA	x	NA	1	3	9691117	9744077	1	NA	NA	NA	NA	NA	NA	NA	NA	NA
MTNR1A	NA	NA	NA	NA	NA	NA	NA	x	1	4	187347700	187476721	-1	NA	NA	NA	NA	NA	NA	NA	NA	NA
MTSS1	NA	NA	NA	NA	NA	NA	x	NA	1	8	125563031	125740730	-1	NA	NA	NA	NA	NA	NA	NA	NA	NA
MUL1	NA	NA	NA	NA	NA	x	NA	NA	1	1	20825943	20834654	-1	NA	NA	NA	NA	NA	NA	NA	NA	NA
MURC	NA	NA	NA	NA	NA	NA	x	NA	1	9	103340361	103350188	1	NA	NA	NA	NA	NA	NA	NA	NA	NA
MX1	NA	NA	NA	NA	NA	x	NA	NA	1	21	42792231	42831141	1	NA	NA	NA	NA	NA	NA	NA	NA	NA
MXRA7	NA	NA	NA	NA	NA	NA	x	NA	1	17	74671809	74707087	-1	NA	NA	NA	NA	NA	NA	NA	NA	NA
MYBBP1A	NA	NA	NA	NA	NA	NA	x	NA	1	17	4442192	4458681	-1	NA	NA	NA	NA	NA	NA	NA	NA	NA
MYBPC2	NA	NA	NA	NA	NA	NA	x	NA	1	19	50936160	50969583	1	NA	NA	NA	NA	NA	NA	NA	NA	NA
MYH11	NA	NA	NA	NA	NA	x	NA	NA	1	16	15796992	15950890	-1	NA	NA	NA	NA	NA	NA	NA	NA	NA
MYH13	NA	NA	NA	NA	NA	x	NA	NA	1	17	10204183	10276322	-1	NA	NA	NA	NA	NA	NA	NA	NA	NA
MYH14	NA	NA	NA	NA	NA	NA	x	NA	1	19	50706885	50813802	1	NA	NA	NA	NA	NA	NA	NA	NA	NA
MYH8	NA	NA	NA	NA	NA	x	NA	NA	1	17	10293639	10325267	-1	NA	NA	NA	NA	NA	NA	NA	NA	NA
MYH9	NA	NA	NA	NA	NA	NA	x	NA	1	22	36677323	36784063	-1	NA	NA	NA	NA	NA	NA	NA	NA	NA
MYLK	NA	NA	NA	NA	NA	NA	x	NA	1	3	123328896	123603178	-1	NA	NA	NA	NA	NA	NA	NA	NA	NA
MYLPF	NA	NA	NA	NA	NA	x	NA	NA	1	16	30386112	30389312	1	NA	NA	NA	NA	NA	NA	NA	NA	NA
MYNN	NA	NA	NA	NA	NA	NA	x	NA	1	3	169490853	169507504	1	NA	NA	NA	NA	NA	NA	NA	NA	NA
MYO1E	NA	NA	NA	NA	NA	NA	NA	x	1	15	59428567	59665071	-1	NA	NA	NA	NA	NA	NA	NA	NA	NA
MYO1H	NA	NA	NA	NA	NA	x	NA	NA	1	12	109826524	109893328	1	NA	NA	NA	NA	NA	NA	NA	NA	NA
MYPOP	NA	NA	NA	NA	NA	NA	x	NA	1	19	46393285	46405862	-1	NA	NA	NA	NA	NA	NA	NA	NA	NA
MYRIP	NA	NA	NA	NA	NA	NA	x	NA	1	3	39850405	40301812	1	NA	NA	NA	NA	NA	NA	NA	NA	NA
NAA20	NA	NA	NA	NA	NA	NA	x	NA	1	20	19997760	20014299	1	NA	NA	NA	NA	NA	NA	NA	NA	NA
NAALADL2	NA	NA	NA	NA	NA	NA	x	NA	1	3	174156363	175523428	1	NA	NA	NA	NA	NA	NA	NA	NA	NA
NAGK	NA	NA	NA	NA	NA	x	NA	NA	1	2	71291474	71306935	1	NA	NA	NA	NA	NA	NA	NA	NA	NA
NAIP	NA	NA	NA	NA	NA	NA	NA	x	1	5	70264310	70320941	-1	NA	NA	NA	NA	NA	NA	NA	NA	NA
NANOG	NA	NA	NA	NA	NA	NA	x	NA	1	12	7940390	7948655	1	NA	NA	NA	NA	NA	NA	NA	x	NA
NANOGNB	NA	NA	NA	NA	NA	NA	x	NA	1	12	7917812	7926717	1	NA	NA	NA	NA	NA	NA	NA	NA	NA
NANOS2	NA	NA	NA	NA	NA	NA	x	NA	1	19	46416475	46418036	-1	NA	NA	NA	NA	NA	NA	NA	NA	NA
NAPG	NA	NA	NA	NA	NA	x	NA	NA	1	18	10525873	10552762	1	NA	NA	NA	NA	NA	NA	NA	NA	NA
NAPSA	NA	NA	NA	NA	NA	NA	x	NA	1	19	50861735	50868931	-1	NA	NA	NA	NA	NA	NA	NA	NA	NA
NAT9	NA	NA	NA	NA	NA	NA	x	NA	1	17	72766688	72772470	-1	NA	NA	NA	NA	NA	NA	NA	NA	NA
NBPF3	NA	NA	NA	NA	NA	x	NA	NA	1	1	21766621	21811498	1	NA	NA	NA	NA	NA	NA	NA	NA	NA
NBR1	NA	NA	NA	NA	NA	x	NA	NA	1	17	41322511	41363706	1	NA	NA	NA	NA	NA	NA	NA	NA	NA
NBR2	NA	NA	NA	NA	NA	x	NA	NA	1	17	41277609	41305688	1	NA	NA	NA	NA	NA	NA	NA	NA	NA
NCAPG2	NA	NA	NA	NA	NA	NA	x	NA	1	7	158424003	158497520	-1	NA	NA	NA	NA	NA	NA	NA	NA	NA
NCKAP5L	NA	NA	NA	NA	NA	x	NA	NA	1	12	50184929	50222533	-1	NA	NA	NA	NA	NA	NA	NA	NA	NA
NCLN	NA	NA	NA	NA	NA	NA	x	NA	1	19	3185875	3209572	1	NA	NA	NA	NA	NA	NA	NA	NA	NA
NDE1	NA	NA	NA	NA	NA	x	NA	NA	1	16	15737124	15820210	1	NA	NA	NA	NA	NA	NA	NA	NA	NA
NDUFA8	NA	NA	NA	NA	NA	x	NA	NA	1	9	124894745	124922098	-1	NA	NA	NA	NA	NA	NA	NA	NA	NA
NDUFA9	NA	NA	NA	NA	NA	NA	x	NA	1	12	4714110	4798454	1	NA	NA	NA	NA	NA	NA	NA	NA	NA
NDUFB10	NA	NA	NA	NA	NA	NA	x	NA	1	16	2009519	2011976	1	NA	NA	NA	NA	NA	NA	NA	NA	NA
NDUFS8	NA	NA	NA	NA	NA	x	NA	NA	1	11	67798084	67804111	1	NA	NA	NA	NA	NA	NA	NA	NA	NA
NECAB3	NA	NA	NA	NA	NA	NA	x	NA	1	20	32244893	32262269	-1	NA	NA	NA	NA	NA	NA	NA	NA	NA
NEURL4	NA	NA	NA	NA	NA	NA	NA	x	1	17	7218951	7232638	-1	NA	NA	NA	NA	NA	NA	NA	NA	NA
NEUROD4	NA	NA	NA	NA	NA	x	NA	NA	1	12	55413729	55423798	1	NA	NA	NA	NA	NA	NA	NA	NA	NA
NEUROG1	NA	NA	NA	NA	NA	NA	x	NA	1	5	134869991	134871639	-1	NA	NA	NA	NA	NA	NA	NA	NA	NA
NFATC1	NA	NA	NA	NA	NA	NA	x	NA	1	18	77155772	77289325	1	NA	NA	NA	NA	NA	NA	NA	NA	x
NFIA	NA	NA	NA	NA	NA	NA	x	NA	1	1	61330931	61928465	1	NA	NA	NA	NA	NA	NA	NA	NA	NA
NFIB	NA	NA	NA	NA	NA	NA	x	NA	1	9	14081842	14398982	-1	NA	NA	NA	NA	NA	NA	NA	NA	NA
NFIC	NA	NA	NA	NA	NA	x	NA	NA	1	19	3359616	3463603	1	x	NA	NA	NA	NA	NA	NA	NA	NA
NHEJ1	NA	NA	NA	NA	NA	x	NA	NA	1	2	219940039	220025587	-1	NA	NA	NA	NA	NA	NA	NA	NA	NA
NINL	NA	NA	NA	NA	NA	NA	x	NA	1	20	25433341	25566153	-1	NA	NA	NA	NA	NA	NA	NA	NA	NA
NKD2	NA	NA	NA	NA	NA	x	NA	NA	1	5	1008944	1039058	1	NA	NA	NA	NA	NA	NA	NA	NA	NA
NLRP10	NA	NA	NA	NA	NA	NA	x	NA	1	11	7980971	7986973	-1	NA	NA	NA	NA	NA	NA	NA	NA	NA
NMI	NA	NA	NA	NA	NA	x	NA	NA	1	2	152126979	152146571	-1	NA	x	NA	NA	NA	NA	NA	NA	NA
NMRAL1	NA	NA	NA	NA	NA	x	NA	NA	1	16	4511695	4524896	-1	NA	NA	NA	NA	NA	NA	NA	NA	NA
NMUR1	NA	NA	NA	NA	NA	NA	x	NA	1	2	232387871	232395206	-1	NA	NA	NA	NA	NA	NA	NA	NA	NA
NOC3L	NA	NA	NA	NA	NA	NA	x	NA	1	10	96075004	96122716	-1	NA	NA	NA	NA	NA	NA	NA	NA	NA
NOC4L	NA	NA	NA	NA	NA	x	NA	NA	1	12	132628993	132637013	1	NA	NA	NA	NA	NA	NA	NA	NA	NA
NOD1	NA	NA	NA	NA	NA	x	NA	NA	1	7	30464143	30518400	-1	NA	NA	NA	NA	NA	NA	NA	NA	NA
NOG	NA	NA	NA	NA	NA	NA	x	NA	1	17	54671060	54672951	1	x	NA	NA	NA	NA	NA	NA	x	NA
NOVA2	NA	NA	NA	NA	NA	NA	x	NA	1	19	46442771	46476657	-1	NA	NA	NA	NA	NA	NA	NA	NA	NA
NOXO1	NA	NA	NA	NA	NA	NA	x	NA	1	16	2028918	2031468	-1	NA	NA	NA	NA	NA	NA	NA	NA	NA
NPAS2	NA	NA	NA	NA	NA	x	NA	NA	1	2	101436614	101613291	1	NA	NA	NA	NA	NA	NA	x	NA	NA
NPAT	NA	NA	NA	NA	NA	NA	x	NA	1	11	108027942	108093369	-1	NA	NA	NA	NA	NA	NA	NA	NA	NA
NPL	NA	NA	NA	NA	NA	x	NA	NA	1	1	182758428	182799519	1	NA	NA	NA	NA	NA	NA	NA	NA	NA
NPM1	NA	NA	NA	NA	NA	x	NA	NA	1	5	170814120	170838141	1	NA	NA	NA	NA	NA	NA	NA	NA	NA
NPTXR	NA	NA	NA	NA	NA	x	NA	NA	1	22	39214457	39239987	-1	NA	NA	NA	NA	NA	NA	NA	NA	NA
NPW	NA	NA	NA	NA	NA	NA	x	NA	1	16	2069521	2070755	1	NA	NA	NA	NA	NA	NA	NA	NA	NA
NR1H2	NA	NA	NA	NA	NA	NA	x	NA	1	19	50832949	50886266	1	NA	NA	NA	NA	NA	NA	x	NA	NA
NR2C2	NA	NA	NA	NA	NA	NA	x	NA	1	3	14989091	15095107	1	NA	NA	NA	NA	NA	NA	x	x	NA
NRAP	NA	NA	NA	NA	NA	NA	x	NA	1	10	115348475	115423805	-1	NA	NA	NA	NA	NA	NA	NA	NA	NA
NRG1	NA	NA	NA	NA	NA	NA	x	NA	1	8	31496902	32622548	1	NA	NA	x	x	NA	x	NA	NA	NA
NRTN	NA	NA	NA	NA	NA	NA	x	NA	1	19	5823818	5828334	1	NA	NA	NA	NA	NA	NA	NA	NA	NA
NSMCE4A	NA	NA	NA	NA	NA	NA	x	NA	1	10	123716603	123734732	-1	NA	NA	NA	NA	NA	NA	NA	NA	NA
NT5C3	NA	NA	NA	NA	NA	x	NA	NA	1	7	33053742	33102409	-1	NA	NA	NA	NA	NA	NA	NA	NA	NA
NTF3	NA	NA	NA	NA	NA	NA	x	NA	1	12	5541278	5630702	1	NA	NA	NA	NA	NA	NA	NA	NA	NA
NTHL1	NA	NA	NA	NA	NA	NA	x	NA	1	16	2089816	2097867	-1	NA	NA	NA	NA	NA	NA	NA	NA	NA
NTN3	NA	NA	NA	NA	NA	NA	NA	x	1	16	2521500	2524146	1	NA	NA	NA	NA	NA	NA	NA	NA	NA
NTRK2	NA	NA	NA	NA	NA	NA	x	NA	1	9	87283466	87638505	1	NA	NA	NA	x	NA	NA	NA	NA	NA
NUDCD1	NA	NA	NA	NA	NA	NA	NA	x	1	8	110253148	110346614	-1	NA	NA	NA	NA	NA	NA	NA	NA	NA
NUDT1	NA	NA	NA	NA	NA	x	NA	NA	1	7	2281857	2290781	1	NA	NA	NA	NA	NA	NA	NA	NA	NA
NUDT14	NA	NA	NA	NA	NA	NA	x	NA	1	14	105639275	105647648	-1	NA	NA	NA	NA	NA	NA	NA	NA	NA
NUDT9	NA	NA	NA	NA	NA	NA	x	NA	1	4	88343734	88380606	1	NA	NA	NA	NA	NA	NA	NA	NA	NA
NUMB	NA	NA	NA	NA	NA	x	NA	NA	1	14	73741928	73925252	-1	NA	NA	NA	NA	NA	NA	NA	NA	NA
NWD1	NA	NA	NA	NA	NA	x	NA	NA	1	19	16830787	16928773	1	NA	NA	NA	NA	NA	NA	NA	NA	NA
NXNL1	NA	NA	NA	NA	NA	NA	NA	x	1	19	17566236	17571725	-1	NA	NA	NA	NA	NA	NA	NA	NA	NA
NXNL2	NA	NA	NA	NA	NA	x	NA	NA	1	9	91150016	91199189	1	NA	NA	NA	NA	NA	NA	NA	NA	NA
NXPH1	NA	NA	NA	NA	NA	NA	x	NA	1	7	8473585	8792593	1	NA	NA	NA	NA	NA	NA	NA	NA	NA
OBFC2A	NA	NA	NA	NA	NA	NA	NA	x	1	2	192542794	192553251	1	NA	NA	NA	NA	NA	NA	NA	NA	NA
OBP2B	NA	NA	NA	NA	NA	x	NA	NA	1	9	136080664	136084630	-1	NA	NA	NA	NA	NA	NA	NA	NA	NA
OCIAD1	NA	NA	NA	NA	NA	NA	NA	x	1	4	48807229	48863834	1	NA	NA	NA	NA	NA	NA	NA	NA	NA
OCIAD2	NA	NA	NA	NA	NA	NA	NA	x	1	4	48887036	48908954	-1	NA	NA	NA	NA	NA	NA	NA	NA	NA
ODZ3	NA	NA	NA	NA	NA	x	NA	NA	1	4	183065140	183724177	1	NA	NA	NA	NA	NA	NA	NA	NA	NA
OGG1	NA	NA	NA	NA	NA	NA	x	NA	1	3	9791628	9829903	1	NA	NA	NA	NA	NA	NA	NA	NA	NA
OLA1	NA	NA	NA	NA	NA	NA	NA	x	1	2	174937175	175113426	-1	NA	NA	NA	NA	NA	NA	NA	NA	NA
OLFM1	NA	NA	NA	NA	NA	x	NA	NA	1	9	137967268	138013025	1	NA	NA	NA	NA	NA	NA	NA	NA	NA
OMA1	NA	NA	NA	NA	NA	NA	x	NA	1	1	58881056	59012474	-1	NA	NA	NA	NA	NA	NA	NA	NA	NA
OPN1SW	NA	NA	NA	NA	NA	NA	NA	x	1	7	128412545	128415844	-1	NA	NA	NA	NA	NA	NA	NA	NA	NA
OPN5	NA	NA	NA	NA	NA	NA	x	NA	1	6	47749718	47800516	1	NA	NA	NA	NA	NA	NA	NA	NA	NA
OR10A3	NA	NA	NA	NA	NA	NA	x	NA	1	11	7960081	7961141	-1	NA	NA	NA	NA	NA	NA	NA	NA	NA
OR10A6	NA	NA	NA	NA	NA	NA	x	NA	1	11	7949180	7950209	-1	NA	NA	NA	NA	NA	NA	NA	NA	NA
OR13C3	NA	NA	NA	NA	NA	x	NA	NA	1	9	107298030	107299137	-1	NA	NA	NA	NA	NA	NA	NA	NA	NA
OR13C4	NA	NA	NA	NA	NA	x	NA	NA	1	9	107288534	107289579	-1	NA	NA	NA	NA	NA	NA	NA	NA	NA
OR13F1	NA	NA	NA	NA	NA	x	NA	NA	1	9	107266455	107267547	1	NA	NA	NA	NA	NA	NA	NA	NA	NA
OR2AE1	NA	NA	NA	NA	NA	NA	x	NA	1	7	99473610	99474680	-1	NA	NA	NA	NA	NA	NA	NA	NA	NA
OR51F1	NA	NA	NA	NA	NA	NA	x	NA	1	11	4790209	4791168	-1	NA	NA	NA	NA	NA	NA	NA	NA	NA
OR5P3	NA	NA	NA	NA	NA	NA	x	NA	1	11	7846584	7847519	-1	NA	NA	NA	NA	NA	NA	NA	NA	NA
ORAI3	NA	NA	NA	NA	NA	x	NA	NA	1	16	30960387	30966259	1	NA	NA	NA	NA	NA	NA	NA	NA	NA
ORC4	NA	NA	NA	NA	NA	NA	x	NA	1	2	148691732	148779147	-1	NA	NA	NA	NA	NA	NA	NA	NA	NA
OSBPL10	NA	NA	NA	NA	NA	NA	NA	x	1	3	31699382	32119072	-1	NA	NA	NA	NA	NA	NA	NA	NA	NA
OTOR	NA	NA	NA	NA	NA	NA	NA	x	1	20	16729003	16750707	1	NA	NA	NA	NA	NA	NA	NA	NA	NA
OTUD7A	NA	NA	NA	NA	NA	x	NA	NA	1	15	31773281	31947542	-1	NA	NA	NA	NA	NA	NA	NA	NA	NA
OVCA2	NA	NA	NA	NA	NA	x	NA	NA	1	17	1945277	1946479	1	NA	NA	NA	NA	NA	NA	NA	NA	NA
OXGR1	NA	NA	NA	NA	NA	x	NA	NA	1	13	97637973	97646984	-1	NA	NA	NA	NA	NA	NA	NA	NA	NA
PACRG	NA	NA	NA	NA	NA	x	NA	NA	1	6	163148164	163736524	1	NA	NA	NA	NA	NA	NA	NA	NA	NA
PAFAH1B1	NA	NA	NA	NA	NA	NA	x	NA	1	17	2496923	2588909	1	NA	NA	NA	NA	NA	NA	NA	NA	NA
PAK7	NA	NA	NA	NA	NA	NA	x	NA	1	20	9518036	9819689	-1	NA	NA	NA	NA	NA	NA	NA	NA	NA
PAM16	NA	NA	NA	NA	NA	x	NA	NA	1	16	4390252	4401373	-1	NA	NA	NA	NA	NA	NA	NA	NA	NA
PAPD5	NA	NA	NA	NA	NA	NA	NA	x	1	16	50186829	50269221	1	NA	NA	NA	NA	NA	NA	NA	NA	NA
PAPLN	NA	NA	NA	NA	NA	x	NA	NA	1	14	73704205	73741345	1	NA	NA	NA	NA	NA	NA	NA	NA	NA
PARK2	NA	NA	NA	NA	NA	x	NA	NA	1	6	161768452	163148803	-1	NA	NA	NA	NA	NA	NA	NA	NA	NA
PARP14	NA	NA	NA	NA	NA	NA	x	NA	1	3	122399465	122449687	1	NA	NA	NA	NA	NA	NA	NA	NA	NA
PARP2	NA	NA	NA	NA	NA	x	NA	NA	1	14	20811741	20826063	1	NA	NA	NA	NA	NA	NA	NA	NA	NA
PAX1	NA	NA	NA	NA	NA	NA	x	NA	1	20	21686297	21696620	1	NA	NA	NA	NA	NA	NA	NA	NA	NA
PAX3	NA	NA	NA	NA	NA	x	NA	NA	1	2	223064607	223163715	-1	NA	NA	NA	NA	NA	NA	NA	NA	NA
PBK	NA	NA	NA	NA	NA	x	NA	NA	1	8	27667137	27695612	-1	NA	NA	NA	NA	NA	NA	NA	NA	NA
PBX1	NA	NA	NA	NA	NA	x	NA	NA	1	1	164524821	164854300	1	NA	NA	NA	NA	NA	NA	NA	NA	NA
PBXIP1	NA	NA	NA	NA	NA	NA	x	NA	1	1	154916552	154928603	-1	NA	NA	NA	NA	NA	NA	NA	NA	NA
PCCB	NA	NA	NA	NA	NA	x	NA	NA	1	3	135969148	136056738	1	x	NA	NA	NA	NA	NA	NA	NA	NA
PCSK2	NA	NA	NA	NA	NA	x	NA	NA	1	20	17206752	17465223	1	NA	NA	NA	NA	NA	NA	NA	NA	NA
PCYT1A	NA	NA	NA	NA	NA	x	NA	NA	1	3	195941093	196014828	-1	NA	NA	NA	NA	NA	NA	NA	NA	NA
PDCD2L	NA	NA	NA	NA	NA	NA	x	NA	1	19	34895303	34917070	1	NA	NA	NA	NA	NA	NA	NA	NA	NA
PDCD5	NA	NA	NA	NA	NA	NA	x	NA	1	19	33072096	33078322	1	NA	NA	NA	NA	NA	NA	NA	NA	NA
PDDC1	NA	NA	NA	NA	NA	x	NA	NA	1	11	767220	777501	-1	NA	NA	NA	NA	NA	NA	NA	NA	NA
PDGFRA	NA	NA	NA	NA	NA	NA	x	NA	1	4	55095264	55164414	1	NA	x	x	NA	x	NA	NA	NA	NA
PDIA5	NA	NA	NA	NA	NA	x	NA	NA	1	3	122785909	122944074	1	NA	NA	NA	NA	NA	NA	NA	NA	NA
PDK1	NA	NA	NA	NA	NA	x	NA	NA	1	2	173420101	173489823	1	NA	NA	NA	NA	NA	NA	NA	NA	NA
PDLIM2	NA	NA	NA	NA	NA	NA	x	NA	1	8	22435792	22455538	1	NA	NA	NA	NA	NA	NA	NA	NA	NA
PDLIM3	NA	NA	NA	NA	NA	x	NA	NA	1	4	186422903	186456766	-1	NA	NA	NA	NA	NA	NA	NA	NA	NA
PDP1	NA	NA	NA	NA	NA	x	NA	NA	1	8	94870035	94938294	1	NA	NA	NA	NA	NA	NA	NA	NA	NA
PDPK1	NA	NA	NA	NA	NA	NA	NA	x	1	16	2587965	2653189	1	NA	x	x	x	NA	x	x	NA	NA
PDZRN3	NA	NA	NA	NA	NA	x	NA	NA	1	3	73431584	73674091	-1	NA	NA	NA	NA	NA	NA	NA	NA	NA
PEBP4	NA	NA	NA	NA	NA	NA	x	NA	1	8	22570769	22857513	-1	NA	NA	NA	NA	NA	NA	NA	NA	NA
PFKP	NA	NA	NA	NA	NA	NA	x	NA	1	10	3109712	3179904	1	NA	NA	NA	NA	NA	NA	NA	NA	NA
PGC	NA	NA	NA	NA	NA	x	NA	NA	1	6	41704449	41721847	-1	NA	NA	NA	NA	NA	NA	NA	NA	NA
PGLS	NA	NA	NA	NA	NA	NA	NA	x	1	19	17622432	17632095	1	NA	NA	NA	NA	NA	NA	NA	NA	NA
PGM2	NA	NA	NA	NA	NA	NA	x	NA	1	4	37828255	37864558	1	NA	NA	NA	NA	NA	NA	NA	NA	NA
PGPEP1L	NA	NA	NA	NA	NA	x	NA	NA	1	15	99511459	99551024	-1	NA	NA	NA	NA	NA	NA	NA	NA	NA
PHACTR3	NA	NA	NA	NA	NA	x	NA	NA	1	20	58152564	58422766	1	NA	NA	NA	NA	NA	NA	NA	NA	NA
PHC1	NA	NA	NA	NA	NA	x	NA	NA	1	12	9066492	9094063	1	NA	NA	NA	NA	NA	NA	NA	NA	NA
PHF23	NA	NA	NA	NA	NA	NA	NA	x	1	17	7138350	7142825	-1	NA	NA	NA	NA	NA	NA	NA	NA	NA
PHLDA3	NA	NA	NA	NA	NA	x	NA	NA	1	1	201434620	201438365	-1	NA	NA	NA	NA	NA	NA	NA	NA	NA
PHRF1	NA	NA	NA	NA	NA	x	NA	NA	1	11	576486	612222	1	NA	NA	NA	NA	NA	NA	NA	NA	NA
PIGK	NA	NA	NA	NA	NA	x	NA	NA	1	1	77554675	77685115	-1	NA	NA	NA	NA	NA	NA	NA	NA	NA
PIK3CD	NA	NA	NA	NA	NA	NA	x	NA	1	1	9711790	9789172	1	NA	x	NA	NA	NA	NA	NA	NA	NA
PIK3R3	NA	NA	NA	NA	NA	x	NA	NA	1	1	46505812	46642160	-1	NA	x	x	x	NA	NA	NA	NA	NA
PITPNM3	NA	NA	NA	NA	NA	x	NA	NA	1	17	6354583	6459877	-1	NA	NA	NA	NA	NA	NA	NA	NA	NA
PIWIL3	NA	NA	NA	NA	NA	x	NA	NA	1	22	25115001	25170687	-1	NA	NA	NA	NA	NA	NA	NA	NA	NA
PKHD1L1	NA	NA	NA	NA	NA	NA	NA	x	1	8	110374706	110542559	1	NA	NA	NA	NA	NA	NA	NA	NA	NA
PKIA	NA	NA	NA	NA	NA	NA	x	NA	1	8	79428374	79517502	1	NA	NA	NA	NA	NA	NA	NA	NA	NA
PKP1	NA	NA	NA	NA	NA	x	NA	NA	1	1	201252580	201302121	1	NA	NA	NA	NA	NA	NA	NA	NA	NA
PLA2G2C	NA	NA	NA	NA	NA	NA	x	NA	1	1	20487746	20503917	-1	NA	NA	NA	NA	NA	NA	NA	NA	NA
PLA2G2D	NA	NA	NA	NA	NA	NA	x	NA	1	1	20438432	20446050	-1	NA	NA	NA	NA	NA	NA	NA	NA	NA
PLA2G2F	NA	NA	NA	NA	NA	NA	x	NA	1	1	20465819	20476879	1	NA	NA	NA	NA	NA	NA	NA	NA	NA
PLA2G4A	NA	NA	NA	NA	NA	NA	x	NA	1	1	186798085	186958113	1	NA	NA	NA	NA	NA	NA	NA	NA	NA
PLA2G5	NA	NA	NA	NA	NA	NA	x	NA	1	1	20354672	20417683	1	NA	NA	NA	NA	NA	NA	NA	NA	NA
PLAC8	NA	NA	NA	NA	NA	NA	x	NA	1	4	84011201	84058228	-1	NA	NA	NA	NA	NA	NA	NA	NA	NA
PLCB4	NA	NA	NA	NA	NA	NA	x	NA	1	20	9049410	9461889	1	NA	NA	NA	NA	NA	NA	NA	NA	NA
PLEKHG4B	NA	NA	NA	NA	NA	NA	x	NA	1	5	140373	190085	1	NA	NA	NA	NA	NA	NA	NA	NA	NA
PLIN3	NA	NA	NA	NA	NA	NA	x	NA	1	19	4838346	4867780	-1	NA	NA	NA	NA	NA	NA	NA	NA	NA
PLIN5	NA	NA	NA	NA	NA	NA	NA	x	1	19	4522546	4535208	-1	NA	NA	NA	NA	NA	NA	NA	NA	NA
PLLP	NA	NA	NA	NA	NA	NA	x	NA	1	16	57290009	57318599	-1	NA	NA	NA	NA	NA	NA	NA	NA	NA
PLVAP	NA	NA	NA	NA	NA	NA	NA	x	1	19	17462264	17488148	-1	NA	NA	NA	NA	NA	NA	NA	NA	NA
PLXDC1	NA	NA	NA	NA	NA	NA	x	NA	1	17	37219556	37309485	-1	NA	NA	NA	NA	NA	NA	NA	NA	NA
PMAIP1	NA	NA	NA	NA	NA	x	NA	NA	1	18	57567180	57571538	1	NA	NA	NA	NA	NA	NA	NA	NA	NA
PMVK	NA	NA	NA	NA	NA	NA	x	NA	1	1	154897210	154909467	-1	NA	NA	NA	NA	NA	NA	NA	NA	NA
PNLIPRP3	NA	NA	NA	NA	NA	NA	x	NA	1	10	118187379	118237469	1	NA	NA	NA	NA	NA	NA	NA	NA	NA
PNPLA1	NA	NA	NA	NA	NA	x	NA	NA	1	6	36210980	36276372	1	NA	NA	NA	NA	NA	NA	NA	NA	NA
POLD1	NA	NA	NA	NA	NA	NA	x	NA	1	19	50887593	50921270	1	NA	NA	NA	NA	NA	NA	NA	NA	NA
POLE	NA	NA	NA	NA	NA	NA	x	NA	1	12	133200345	133413387	-1	NA	NA	NA	NA	NA	NA	NA	NA	NA
POLR2C	NA	NA	NA	NA	NA	NA	x	NA	1	16	57496299	57505922	1	NA	NA	NA	NA	NA	NA	NA	NA	NA
POLR2E	NA	NA	NA	NA	NA	x	NA	NA	1	19	1086578	1095391	-1	NA	NA	NA	NA	NA	NA	NA	NA	NA
POLR3F	NA	NA	NA	NA	NA	NA	x	NA	1	20	18447771	18465287	1	NA	NA	NA	NA	NA	NA	NA	NA	NA
POLR3G	NA	NA	NA	NA	NA	NA	x	NA	1	5	89767565	89810370	1	NA	NA	NA	NA	NA	NA	NA	NA	NA
[truncated: 565 more rows]
