# Supplementary material for: Patterns of Ancestry, Signatures of Natural Selection, and Genetic Association with Stature in Western African Pygmies
Source: PLoS Genet. 2012 Apr 26;8(4):e1002641. doi: 10.1371/journal.pgen.1002641 (PMC3343053; doi:10.1371/journal.pgen.1002641)
Supplement: Table S11 — Top association hits with height for top SNPs in scans for Pygmy-Specific signatures of selection. Position information and association results for SNPs showing both Pygmy-Specific autosomal signatures of selection (LSBL, iHS for Pygmy samples only, and positive XP-EHH) and suggestive association with height in A) the Pygmy samples only (p<0.01) and B) the combined Pygmy-Bantu sample (FDR<0.05). Analysis-specific Benjamini-Hochberg FDR corrected values are also given. Interestingly, in addition to Insulin/IGF signaling, the thyrotropin-releasing hormone receptor and oxytocin receptor mediated signaling pathways appear to be enriched in an analysis of Pygmy samples only. (XLSX) [file pgen.1002641.s019.xlsx]

## Sheet: Table_S11
Table S11: Association at SNPs showing Pygmy-Specific signatures of selection
A)			p < 0.01, Pygmy Samples Only				B)		FDR < 0.05 Combined Pygmy-Bantu Sample
rsID	Chr	Pos_37	p_value_Pygmy	FDR_Pygmy	Genes		rsID	Chr	Pos_37	p_value_PygmyBantu	FDR_PygmyBantu	Genes
rs438844	22	23022027	0.000396218	0.24134	IGLV2-34;IGLV2-33;IGLV3-32;IGLV3-31;IGLV3-30;IGLV3-29;IGLV2-28;IGLV3-27;IGLV3-26;IGLVVI-25-1;IGLV3-25;IGLV3-24;IGLV2-23;IGLVVI-22-1;IGLV3-22;IGLV3-21;IGLVI-20;IGLV3-19;IGLV2-18;IGLV3-17;IGLV3-16;IGLV3-15;IGLV2-14;IGLV3-13;IGLV3-12;BCRP4;POM121L1P;GGTLC2		rs6460761	7	10877757	1.31e-05	0.00684189	NDUFA4
rs6460761	7	10877757	0.000453235	0.24134	NDUFA4		rs6593903	1	203584850	2.73e-05	0.00684189	ATP2B4
rs1143407	2	128023884	0.000562489	0.24134	CYP27C1;ERCC3;MAP3K2		rs6779819	3	50719345	2.99e-05	0.00684189	HEMK1;CISH;MAPKAPK3;DOCK3
rs6716392	2	128107470	0.000675479	0.24134	ERCC3;MAP3K2;PROC;IWS1		rs6796769	3	50723927	2.99e-05	0.00684189	CISH;MAPKAPK3;DOCK3
rs4300780	2	127989971	0.000831584	0.24134	CYP27C1;ERCC3;MAP3K2		rs7615703	3	50732402	2.99e-05	0.00684189	ZNF652P1;CISH;MAPKAPK3;DOCK3
rs13429925	2	128074433	0.000949325	0.24134	CYP27C1;ERCC3;MAP3K2		rs6446213	3	50749265	2.99e-05	0.00684189	ZNF652P1;MAPKAPK3;DOCK3
rs6430937	2	128082232	0.000949325	0.24134	ERCC3;MAP3K2;PROC		rs11712367	3	50775446	2.99e-05	0.00684189	ZNF652P1;MAPKAPK3;DOCK3
rs4662721	2	128102418	0.000949325	0.24134	ERCC3;MAP3K2;PROC;IWS1		rs6446222	3	50837083	2.99e-05	0.00684189	ZNF652P1;ST13P14;DOCK3
rs4662724	2	128137561	0.000949325	0.24134	ERCC3;MAP3K2;PROC;IWS1		rs9869945	3	50849368	2.99e-05	0.00684189	ZNF652P1;ST13P14;DOCK3
rs11968915	6	132590190	0.00154407	0.353282	EEF1A1P36;MOXD1		rs7433217	3	50987194	2.99e-05	0.00684189	ST13P14;DOCK3
rs17659039	9	3326992	0.00177408	0.366876	RFX3		rs205667	21	19492146	4.18e-05	0.00868514	CHODL
rs6775384	3	49853073	0.00228115	0.366876	RNF123;AMIGO3;GMPPB;IP6K1;CDHR4;C3orf54;UBA7;TRAIP;CAMKV;MST1R;MON1A		rs3751913	17	80405552	5.06e-05	0.00965597	TEX19;UTS2R;C17orf101;HEXDC;C17orf62;NARF;FOXK2
rs2352974	3	49890613	0.00228115	0.366876	IP6K1;CDHR4;C3orf54;UBA7;TRAIP;CAMKV;MST1R;MON1A;RBM6		rs7635583	3	146827987	6.62e-05	0.0108174
rs6802890	3	49832261	0.00228115	0.366876	RNF123;AMIGO3;GMPPB;IP6K1;CDHR4;C3orf54;UBA7;TRAIP;CAMKV;MST1R		rs799885	8	117256951	6.51e-05	0.0108174
rs10816897	9	112610830	0.00250104	0.366876	PALM2;PALM2-AKAP2;AKAP2		rs6775384	3	49853073	0.00010285	0.0115064	RNF123;AMIGO3;GMPPB;IP6K1;CDHR4;C3orf54;UBA7;TRAIP;CAMKV;MST1R;MON1A
rs9944943	18	44065343	0.00256557	0.366876	RNF165;LOXHD1		rs2352974	3	49890613	0.00010285	0.0115064	IP6K1;CDHR4;C3orf54;UBA7;TRAIP;CAMKV;MST1R;MON1A;RBM6
rs1241696	14	92657378	0.00296056	0.377704	ATXN3;NDUFB1;CPSF2		rs6802890	3	49832261	0.00010285	0.0115064	RNF123;AMIGO3;GMPPB;IP6K1;CDHR4;C3orf54;UBA7;TRAIP;CAMKV;MST1R
rs2585179	8	143774193	0.00297145	0.377704	JRK;ARC;PSCA;LY6K;C8orf55;SLURP1;LYPD2;LYNX1;LY6D		rs707395	7	74212048	0.000110639	0.0115064	GTF2I;STAG3L2;NCF1;GTF2IRD2;PHBP15;PMS2P5
rs7074470	10	72943652	0.00318316	0.383319	UNC5B		rs9919410	10	1902486	0.000107424	0.0115064
rs4317609	8	117467008	0.00340681	0.389739			rs9878120	3	50926498	8.77e-05	0.0115064	ST13P14;DOCK3
rs6844845	4	24206877	0.00378939	0.40638			rs1381252	4	73673070	0.000103229	0.0115064
rs7635583	3	146827987	0.0039075	0.40638			rs1842553	4	73674204	0.000103229	0.0115064
rs205667	21	19492146	0.00452798	0.442838	CHODL		rs2585179	8	143774193	0.000122877	0.0122235	JRK;ARC;PSCA;LY6K;C8orf55;SLURP1;LYPD2;LYNX1;LY6D
rs10759604	9	115639748	0.00472141	0.442838	SLC46A2;SNX30		rs10759604	9	115639748	0.000159855	0.0128263	SLC46A2;SNX30
rs17052269	3	52595417	0.0048387	0.442838	NISCH;STAB1;NT5DC2;C3orf78;PBRM1		rs8078073	17	1268683	0.000162808	0.0128263	BHLHA9;TUSC5;YWHAE;CRK;MYO1C
rs11814112	10	1694750	0.00516872	0.447491	ADARB2;ADARB2-AS1		rs7638082	3	50880677	0.000179388	0.0128263	ZNF652P1;ST13P14;DOCK3
rs17235575	15	33367596	0.0052807	0.447491	FMN1		rs4443210	3	51067562	0.000179388	0.0128263	DOCK3
rs6783810	3	53424056	0.00559417	0.457124	DCP1A		rs4356848	3	51137089	0.000179388	0.0128263	DOCK3
rs1950684	6	132590785	0.00649907	0.512754	EEF1A1P36;MOXD1		rs4560329	3	51193805	0.000179388	0.0128263	DOCK3
rs799885	8	117256951	0.00716511	0.546459			rs6787805	3	51204788	0.000179388	0.0128263	DOCK3
rs7325336	13	43874300	0.00770231	0.563175	RPL36P19;ENOX1		rs1480360	3	51311849	0.000179388	0.0128263	DOCK3
rs8078073	17	1268683	0.00806731	0.563175	BHLHA9;TUSC5;YWHAE;CRK;MYO1C		rs1318649	3	51341471	0.000179388	0.0128263	DOCK3;MANF;RBM15B;VPRBP
rs3829567	17	80442722	0.00812272	0.563175	C17orf101;HEXDC;C17orf62;NARF;FOXK2		rs2426092	20	47384255	0.00018645	0.0129272	PREX1
rs10228514	7	35463795	0.00838176	0.564043			rs9944943	18	44065343	0.000192923	0.0129826	RNF165;LOXHD1
rs602524	7	42941854	0.00958366	0.597981	TCP1P1;C7orf25;PSMA2;MRPL32		rs9865532	3	51144316	0.000210614	0.0129936	DOCK3
rs2055816	11	85117531	0.0097904	0.597981	DLG2		rs6772197	3	51151799	0.000210614	0.0129936	DOCK3
							rs7614881	3	51038375	0.000227161	0.0129936	DOCK3
							rs7638732	3	51075876	0.000227161	0.0129936	DOCK3
							rs6795272	3	51107870	0.000227161	0.0129936	DOCK3
							rs12494165	3	51136572	0.000227161	0.0129936	DOCK3
							rs1324932	9	115634198	0.000259695	0.0144922	SLC46A2;SNX30
							rs6446245	3	51037258	0.000267994	0.0145993	DOCK3
							rs438844	22	23022027	0.000327566	0.0155272	IGLV2-34;IGLV2-33;IGLV3-32;IGLV3-31;IGLV3-30;IGLV3-29;IGLV2-28;IGLV3-27;IGLV3-26;IGLVVI-25-1;IGLV3-25;IGLV3-24;IGLV2-23;IGLVVI-22-1;IGLV3-22;IGLV3-21;IGLVI-20;IGLV3-19;IGLV2-18;IGLV3-17;IGLV3-16;IGLV3-15;IGLV2-14;IGLV3-13;IGLV3-12;BCRP4;POM121L1P;GGTLC2
							rs4890673	18	44134616	0.000307167	0.0155272	RNF165;LOXHD1
							rs417592	3	50610696	0.000338623	0.0155272	CACNA2D2;C3orf18;HEMK1;CISH;MAPKAPK3
							rs2294008	8	143761931	0.000346106	0.0155272	JRK;ARC;PSCA;LY6K;C8orf55;SLURP1;LYPD2;LYNX1
							rs2976392	8	143762932	0.000346106	0.0155272	JRK;ARC;PSCA;LY6K;C8orf55;SLURP1;LYPD2;LYNX1
							rs11130267	3	51024903	0.000323554	0.0155272	DOCK3
							rs9749439	19	58135349	0.000302109	0.0155272	ZNF549;ZNF416;ZIK1;ZNF530;ZNF134;ZNF211;ZSCAN4;ZNF551;ZNF154;ZNF671;ZNF550
							rs822422	5	102907599	0.000319412	0.0155272	NUDT12
							rs17055647	3	55681358	0.000304706	0.0155272	ERC2
							rs4979176	9	115641181	0.000370088	0.0162839	SLC46A2;SNX30
							rs6066836	20	47356483	0.000417802	0.0180364	PREX1
							rs10228514	7	35463795	0.000440894	0.0186808
							rs4485709	3	50776497	0.000486664	0.0198837	ZNF652P1;MAPKAPK3;DOCK3
							rs6795573	3	50921261	0.000486664	0.0198837	ZNF652P1;ST13P14;DOCK3
							rs2870758	20	55265904	0.000501859	0.0201448	PTMAP6;TFAP2C
							rs7727227	5	2917651	0.000522438	0.0206093
							rs11017083	10	129080739	0.000549154	0.021296	DOCK1;FAM196A
							rs7611428	3	50748598	0.000605665	0.022351	ZNF652P1;CISH;MAPKAPK3;DOCK3
							rs7652715	3	50763034	0.000605665	0.022351	ZNF652P1;MAPKAPK3;DOCK3
							rs9868870	3	50977139	0.000605665	0.022351	ST13P14;DOCK3
							rs3755437	2	160282976	0.000644182	0.0230295	BAZ2B
							rs3755436	2	160282783	0.000644182	0.0230295	BAZ2B
							rs11865835	16	31509816	0.000681374	0.0239844	ZNF843;ITGAD;COX6A2;ARMC5;TGFB1I1;SLC5A2;C16orf58;AHSP;VN1R64P
							rs7627266	3	50962368	0.000714375	0.0240366	ST13P14;DOCK3
							rs1880268	1	80269886	0.000705261	0.0240366
							rs16912313	12	17103760	0.000697308	0.0240366	EEF1A1P33
							rs2870763	20	55269324	0.000767041	0.0254346	PTMAP6;TFAP2C
							rs3804627	3	50606374	0.000996886	0.0312449	CACNA2D2;C3orf18;HEMK1;CISH;MAPKAPK3
							rs375544	3	50657826	0.000996886	0.0312449	C3orf18;HEMK1;CISH;MAPKAPK3;DOCK3
							rs6446212	3	50728997	0.000996886	0.0312449	ZNF652P1;CISH;MAPKAPK3;DOCK3
							rs772161	2	97043803	0.000975844	0.0312449	SNRNP200;ITPRIPL1;NCAPH
							rs3829567	17	80442722	0.00102436	0.0315955	C17orf101;HEXDC;C17orf62;NARF;FOXK2
							rs616689	3	50668532	0.00107847	0.0315955	C3orf18;HEMK1;CISH;MAPKAPK3;DOCK3
							rs9879397	3	50685642	0.00107847	0.0315955	C3orf18;HEMK1;CISH;MAPKAPK3;DOCK3
							rs2170840	3	50686517	0.00107847	0.0315955	C3orf18;HEMK1;CISH;MAPKAPK3;DOCK3
							rs2182982	14	61612611	0.0010863	0.0315955	SLC38A6;PRKCH
							rs11650469	17	80330676	0.00109093	0.0315955	CSNK1D;CD7;SECTM1;TEX19;UTS2R;C17orf101;HEXDC;C17orf62;NARF
							rs4300780	2	127989971	0.00120236	0.0319349	CYP27C1;ERCC3;MAP3K2
							rs6002188	22	41276121	0.001199	0.0319349	JTBP1;SLC25A17;ST13;XPNPEP3;DNAJB7;RBX1
							rs343034	7	35501883	0.00125249	0.0319349
							rs2269505	3	50597948	0.00122867	0.0319349	CACNA2D2;C3orf18;HEMK1;CISH;MAPKAPK3
							rs7646236	3	50635553	0.00122867	0.0319349	CACNA2D2;C3orf18;HEMK1;CISH;MAPKAPK3;DOCK3
							rs396302	3	50674468	0.00122867	0.0319349	C3orf18;HEMK1;CISH;MAPKAPK3;DOCK3
							rs751851	3	50703858	0.00122867	0.0319349	C3orf18;HEMK1;CISH;MAPKAPK3;DOCK3
							rs453570	3	50637469	0.00122867	0.0319349	CACNA2D2;C3orf18;HEMK1;CISH;MAPKAPK3;DOCK3
							rs2893200	1	92608029	0.00125618	0.0319349	LPCAT2BP;SETP18;GAPDHP46;ACTBP12;EPHX4;BTBD8;KIAA1107;C1orf146
							rs11668494	19	2444363	0.00115114	0.0319349	TMPRSS9;TIMM13;LMNB2;GADD45B;GNG7
							rs4807269	19	2447987	0.00115114	0.0319349	TMPRSS9;TIMM13;LMNB2;GADD45B;GNG7
							rs1520492	3	46638971	0.00128451	0.0319453	RTP3;LRRC2;TDGF1;ALS2CL
							rs1520494	3	46639048	0.00128451	0.0319453	RTP3;LRRC2;TDGF1;ALS2CL
							rs17049549	2	58785922	0.00131055	0.0322424
							rs10816897	9	112610830	0.00138249	0.0336503	PALM2;PALM2-AKAP2;AKAP2
							rs1724120	2	96809331	0.00147116	0.0344001	ADRA2B;ASTL;DUSP2;STARD7
							rs2969489	2	96811434	0.00147116	0.0344001	ADRA2B;ASTL;DUSP2;STARD7
							rs16897393	6	165541136	0.0015035	0.0344001
							rs8063288	16	31593770	0.00148762	0.0344001	SLC5A2;C16orf58;AHSP;VN1R64P;VN1R66P
							rs2541911	7	35443475	0.00149171	0.0344001
							rs4506820	14	77095148	0.00147945	0.0344001
							rs10116897	9	115633479	0.00158497	0.0359051	SLC46A2;SNX30
							rs11005338	10	58125900	0.00163983	0.0364265	ZWINT
							rs10763369	10	58175630	0.00163983	0.0364265	ZWINT
							rs9825535	3	50772664	0.00170142	0.0370748	ZNF652P1;MAPKAPK3;DOCK3
							rs9875961	3	50878122	0.00170142	0.0370748	ZNF652P1;ST13P14;DOCK3
							rs13398848	2	84245168	0.00177706	0.0383576
							rs7194219	16	31444988	0.00182396	0.038641	ZNF843;ITGAX;ITGAD;COX6A2;ARMC5;TGFB1I1;SLC5A2;C16orf58;AHSP
							rs11863224	16	31464750	0.00182396	0.038641	ZNF843;ITGAX;ITGAD;COX6A2;ARMC5;TGFB1I1;SLC5A2;C16orf58;AHSP;VN1R64P
							rs6538973	12	101214823	0.00186748	0.0391999	ANO4
							rs17235575	15	33367596	0.00188953	0.0393023	FMN1
							rs749457	2	96795944	0.00200033	0.0405023	GPAT2;ADRA2B;ASTL;DUSP2;STARD7
							GA002114	2	72357336	0.00197853	0.0405023	CYP26B1;EXOC6B
							rs2242160	5	76715131	0.00198849	0.0405023	PDE8B;WDR41
							rs1143407	2	128023884	0.00205989	0.0409828	CYP27C1;ERCC3;MAP3K2
							rs13019346	2	88509321	0.00204627	0.0409828	SMYD1;FABP1;THNSL2;RNY4P15
							rs3800895	7	2125942	0.00212618	0.0414485	MAD1L1
							rs7082854	10	132881469	0.00213764	0.0414485	TCERG1L
							rs7649069	3	51351056	0.00213365	0.0414485	DOCK3;MANF;RBM15B;VPRBP
							rs10185826	2	73137991	0.00220514	0.0420447	SPR;EMX1;SFXN5;EXOC6B
							rs11866251	16	48227862	0.00219545	0.0420447	ABCC12;ABCC11;LONP2
							rs899661	19	42542466	0.00230159	0.043521	RABAC1;ATP1A3;GRIK5;ZNF574;POU2F2
							rs7748718	6	124317132	0.00239368	0.0448332	NKAIN2
							rs1108207	16	79222393	0.00241018	0.0448332	WWOX
							rs1161146	1	104156175	0.00244998	0.045206	ACTG1P4;RNPC3;AMY2B;AMY2A;AMY1A;AMY1B
							rs592970	10	43257704	0.00251813	0.0460918	BMS1
							rs13090011	3	51728573	0.00254068	0.0461355	RAD54L2;TEX264;GRM2;IQCF6;RN5S132
							rs10123558	9	16578434	0.00261657	0.0471396	BNC2
							rs1340771	1	70236419	0.00273921	0.0489634	LRRC7
