# Supplementary material for: Patterns of Ancestry, Signatures of Natural Selection, and Genetic Association with Stature in Western African Pygmies
Source: PLoS Genet. 2012 Apr 26;8(4):e1002641. doi: 10.1371/journal.pgen.1002641 (PMC3343053; doi:10.1371/journal.pgen.1002641)
Supplement: Table S12 — Top SNPs associated with height near genes involved in the HGH-IGF1-INS signaling pathway. The 100 most significantly associated SNPs 100 kb up- and downstream of genes with roles in GH, IGF-1 and INS signaling defined via STRING (highest confidence, no more than 50 interactors, 200 additional nodes). Gene name, position information, raw p-values from association analysis for height (IBS matrix) in the combined Pygmy-Bantu sample and in the Pygmy sample only, are given along with analysis-specific FDR values. (XLSX) [file pgen.1002641.s020.xlsx]

## Sheet: Table_S12
Table S12: The 100 SNPs in the GH-IGF1-INS Pathway Showing the Strongest Association with Height Variation in the Combined Pygmy-Bantu Dataset
rsID	Chr	Pos_36	Pos_37	p-value_Pygmy-Bantu	FDR_Pygmy-Bantu	Gene
rs6779819	3	50694349	50719345	2.99e-05	0.199314	CISH
rs6796769	3	50698931	50723927	2.99e-05	0.199314	CISH
rs7615703	3	50707406	50732402	2.99e-05	0.199314	CISH
rs4655772	1	65902986	66130398	3.36e-05	0.199314	LEPR
rs12022410	1	65926521	66153933	3.36e-05	0.199314	LEPR
rs4655794	1	65931889	66159301	3.36e-05	0.199314	LEPR
rs11646610	16	22202424	22294923	3.44e-05	0.199314	EEF2K
rs9358533	6	22429983	22322004	6.38e-05	0.32345	PRL
rs7134599	12	66786342	68500075	8.8e-05	0.396567	IFNG
rs4430789	17	38759237	41403711	0.000103368	0.41924	BRCA1
rs7871318	9	27161311	27171311	0.00014004	0.51634	TEK
rs8078073	17	1215433	1268683	0.000162808	0.550264	CRK
rs339404	19	6696105	6745105	0.000177864	0.554908	VAV1
rs7126752	11	27622364	27665788	0.000212464	0.574474	BDNF
rs7130233	11	27622770	27666194	0.000212464	0.574474	BDNF
rs10987687	9	129369952	130330131	0.000254522	0.645181	STXBP1
rs4695357	4	47893952	48199195	0.000285572	0.675673	TEC
rs7524581	1	65939087	66166499	0.000300842	0.675673	LEPR
rs10511133	3	87367091	87284401	0.000337668	0.675673	POU1F1
rs417592	3	50585700	50610696	0.000338623	0.675673	CISH
rs11042753	11	2106571	2149995	0.000349848	0.675673	IGF2
GA003322	3	50619138	50644134	0.0004218	0.708334	CISH
rs10432476	2	151933334	152225088	0.000422443	0.708334	NMI
rs4766396	12	1596672	1726411	0.000527147	0.708334	ADIPOR2
rs12753193	1	65942267	66169679	0.000537176	0.708334	LEPR
rs9858626	3	87369810	87287120	0.000566597	0.708334	POU1F1
rs7611428	3	50723602	50748598	0.000605665	0.708334	CISH
rs680327	1	32210818	32438231	0.000622033	0.708334	KHDRBS1
rs680328	1	32210821	32438234	0.000622033	0.708334	KHDRBS1
rs963622	3	87306336	87223646	0.000683504	0.708334	POU1F1
rs10784688	12	66866836	68580569	0.000697495	0.708334	IFNG
rs12103302	16	4380829	4440828	0.000706145	0.708334	DNAJA3
rs16847207	2	212499494	212791249	0.000737695	0.708334	ERBB4
rs17102048	1	46394972	46622385	0.000749263	0.708334	PIK3R3
rs4566170	16	1132214	1192213	0.000770674	0.708334	SSTR5
rs6803222	3	49640980	49665976	0.000810705	0.708334	DAG1
rs7034505	9	27141394	27151394	0.000833671	0.708334	TEK
rs11970435	6	22424348	22316369	0.000838925	0.708334	PRL
rs7205095	16	22194074	22286573	0.000878892	0.708334	EEF2K
rs9914542	17	1219649	1272899	0.000898668	0.708334	CRK
rs2080586	11	116238526	116733316	0.000906794	0.708334	APOA5
rs1078031	7	17430952	17464427	0.000909132	0.708334	AHR
rs1357112	15	97250899	99433376	0.000916065	0.708334	IGF1R
rs2290829	16	22203987	22296486	0.000936332	0.708334	EEF2K
rs9875617	3	49609700	49634696	0.000956606	0.708334	DAG1
rs2034684	7	17442132	17475607	0.0009752	0.708334	AHR
rs3804627	3	50581378	50606374	0.000996886	0.708334	CISH
rs375544	3	50632830	50657826	0.000996886	0.708334	CISH
rs6446212	3	50704001	50728997	0.000996886	0.708334	CISH
rs4786284	16	2450604	2510603	0.00103735	0.708334	PDPK1
rs4733275	8	31768611	31649069	0.00105401	0.708334	NRG1
rs2807893	6	137627118	137585425	0.00105545	0.708334	IFNGR1
rs7208041	17	1217312	1270562	0.00107327	0.708334	CRK
rs616689	3	50643536	50668532	0.00107847	0.708334	CISH
rs9879397	3	50660646	50685642	0.00107847	0.708334	CISH
rs2170840	3	50661521	50686517	0.00107847	0.708334	CISH
rs6769543	3	3052874	3077874	0.0010808	0.708334	IL5RA
rs1892534	1	65878532	66105944	0.00110518	0.708334	LEPR
rs2703481	4	55134650	55439893	0.00110987	0.708334	KIT
rs1861493	12	66837463	68551196	0.00112901	0.708334	IFNG
rs6667615	1	65935218	66162630	0.00114851	0.708334	LEPR
rs10214849	6	36709423	36601445	0.00115089	0.708334	CDKN1A
rs7213700	17	38309786	41056260	0.00117125	0.708334	G6PC
rs12185261	17	73863810	76352215	0.00118583	0.708334	SOCS3
rs10759341	9	111160910	112121089	0.00121397	0.708334	PTPN3
rs2269505	3	50572952	50597948	0.00122867	0.708334	CISH
rs7646236	3	50610557	50635553	0.00122867	0.708334	CISH
rs453570	3	50612473	50637469	0.00122867	0.708334	CISH
rs396302	3	50649472	50674468	0.00122867	0.708334	CISH
rs751851	3	50678862	50703858	0.00122867	0.708334	CISH
rs13428595	2	102216749	102850317	0.00124	0.708334	IL1R1
rs6546918	2	74734263	74880755	0.0012608	0.710215	DOK1
rs849880	6	22438440	22330461	0.00129498	0.71783	PRL
rs2932574	1	150248644	151982020	0.00132318	0.71783	THEM4
rs2172685	3	87425634	87342944	0.00132741	0.71783	POU1F1
rs17600502	17	38748821	41393295	0.00135424	0.718584	BRCA1
rs715226	6	22425542	22317563	0.00137659	0.718584	PRL
rs10006851	4	68207121	68524526	0.00139968	0.718584	GNRHR
rs10015138	4	68223481	68540886	0.00139968	0.718584	GNRHR
rs11568574	12	21338203	21446936	0.00151222	0.738559	IAPP
rs11568550	12	21344733	21453466	0.00151222	0.738559	IAPP
rs161634	17	38312011	41058485	0.00151964	0.738559	G6PC
rs7851079	9	100844237	101804416	0.00153003	0.738559	TGFBR1
rs17137032	16	4427541	4487540	0.00154932	0.738559	DNAJA3
rs13155834	5	172216536	172283930	0.00158756	0.738559	DUSP1
rs3813826	4	111187237	110967788	0.00160596	0.738559	EGF
rs10249317	7	17429396	17462871	0.00164465	0.738559	AHR
rs17127892	1	65929065	66156477	0.00165698	0.738559	LEPR
rs4987017	5	42835761	42800004	0.00168018	0.738559	GHR
rs13226650	7	72654941	73017005	0.00170761	0.738559	STX1A
rs3740639	11	69297201	69588020	0.00173441	0.738559	FGF4
rs6729362	2	212290147	212581902	0.00173615	0.738559	ERBB4
rs11992286	8	128835262	128766080	0.00173703	0.738559	MYC
rs16970960	15	38827118	41039826	0.00175362	0.738559	RAD51
rs254987	5	55229086	55193329	0.00176061	0.738559	IL6ST
rs11871046	17	73916381	76404786	0.00176178	0.738559	SOCS3
rs1314016	9	117857724	118817903	0.00176636	0.738559	PAPPA
rs11924032	3	172217793	170735099	0.00184864	0.760522	SLC2A2
rs13015253	2	212307474	212599229	0.00188304	0.760522	ERBB4
rs1047214	4	156355126	156135676	0.00189286	0.760522	NPY2R
