# Supplementary material for: Patterns of Ancestry, Signatures of Natural Selection, and Genetic Association with Stature in Western African Pygmies
Source: PLoS Genet. 2012 Apr 26;8(4):e1002641. doi: 10.1371/journal.pgen.1002641 (PMC3343053; doi:10.1371/journal.pgen.1002641)
Supplement: Table S13 — Table of average pairwise FST values for all six populations. SNPs with FST = 0 were omitted from the calculation. (XLSX) [file pgen.1002641.s021.xlsx]

## Sheet: Table_S13
Table S13: Average Pairwise FST among the six study populations
x	Lemande	Ngumba	South Tikar	Baka	Bakola	Bedzan
Lemande	x
Ngumba	0.0384722	x
South Tikar	0.0413039	0.03709	x
Baka	0.0546997	0.0519536	0.0531375	x
Bakola	0.0578828	0.0522746	0.0563352	0.0419665	x
Bedzan	0.0599589	0.0606702	0.0574627	0.0594554	0.0556272	x
